# Supplementary material for: A Novel Role for the Transcription Factor Cwt1p as a Negative Regulator of Nitrosative Stress in Candida albicans
Source: PLoS One. 2012 Aug 29;7(8):e43956. doi: 10.1371/journal.pone.0043956 (PMC3430608; doi:10.1371/journal.pone.0043956)
Supplement: Table S1 — Results of the primary screen of C. albicans mutant collections using 0.3 mM and 1 mM of DPTA NONOate. (XLS) [file pone.0043956.s002.xls]

## Sheet: Transcriptional regulators
ORF19 ID	Gene	Library	Mutant ID	NO growth rate relative to WT
				DPTA NONOate 0.3 mM	DPTA NONOate 1 mM
orf19.6102	ACA1	Homann	58	Not significant	Not significant
orf19.6124	ACE2	Homann	59	Not significant	Not significant
orf19.391	UPC2	Homann	77	Not significant	Not significant
orf19.6798	SSN6	Homann	121	Not significant	Not significant
orf19.610	EFG1	Homann	156	Not significant	Not significant
orf19.2119	NDT80	Homann	95	Not significant	Not significant
orf19.1543	OPI1	Homann	90	Not significant	Not significant
orf19.4056	GAT2	Homann	22	Not significant	Not significant
orf19.1032	SKO1	Homann	84	Not significant	Not significant
orf19.1187	CPH2	Homann	138	Not significant	Not significant
orf19.3252	DAL81	Homann	155	Not significant	Not significant
orf19.4961	STP2	Homann	162	Not significant	Not significant
orf19.454	SFL1	Homann	1	Not significant	Not significant
orf19.921		Homann	2	Not significant	Not significant
orf19.1069	RPN4	Homann	3	Not significant	Not significant
orf19.1253		Homann	4	Not significant	Not significant
orf19.1499	CTF1	Homann	5	Not significant	Not significant
orf19.2646		Homann	6	Not significant	Not significant
orf19.2647		Homann	7	Not significant	Not significant
orf19.2730		Homann	8	Not significant	Not significant
orf19.2748		Homann	9	Not significant	Not significant
orf19.3188	TAC1	Homann	10	Not significant	Not significant
orf19.3190	HAL9	Homann	11	Not significant	Not significant
orf19.3305		Homann	12	Not significant	Not significant
orf19.3308		Homann	13	Not significant	Not significant
orf19.3434		Homann	14	Not significant	Not significant
orf19.3753	SEF1	Homann	15	Not significant	Not significant
orf19.3809		Homann	16	Not significant	Not significant
orf19.3876		Homann	17	Not significant	Not significant
orf19.3912	GLN3	Homann	18	Not significant	Not significant
orf19.3928		Homann	19	Not significant	Not significant
orf19.3969		Homann	20	Not significant	Not significant
orf19.4000		Homann	21	Not significant	Not significant
orf19.4145	ZCF20	Homann	23	Not significant	Not significant
orf19.4166		Homann	24	Not significant	Not significant
orf19.4225	LEU3	Homann	25	Not significant	Not significant
orf19.4251		Homann	26	Not significant	Not significant
orf19.4288	CTA7	Homann	27	Not significant	Not significant
orf19.4438	RME1	Homann	28	Not significant	Not significant
orf19.4450		Homann	29	Not significant	Not significant
orf19.4524		Homann	30	Not significant	Not significant
orf19.4568	ZCF25	Homann	31	Not significant	Not significant
orf19.4662	RLM1	Homann	32	Not significant	Not significant
orf19.4722		Homann	34	Not significant	Not significant
orf19.4778		Homann	35	Not significant	Not significant
orf19.4853	HCM1	Homann	36	Not significant	Not significant
orf19.4972		Homann	38	Not significant	Not significant
orf19.5001	CUP2	Homann	39	Not significant	Not significant
orf19.5026		Homann	40	Not significant	Not significant
orf19.5097	CAT8	Homann	41	Not significant	Not significant
orf19.5133		Homann	42	Not significant	Not significant
orf19.5251		Homann	43	Not significant	Not significant
orf19.5326		Homann	44	Not significant	Not significant
orf19.5338	GAL4	Homann	45	Not significant	Not significant
orf19.5380	LYS144	Homann	46	Not significant	Not significant
orf19.5498	EFH1	Homann	47	Not significant	Not significant
orf19.5548		Homann	48	Not significant	Not significant
orf19.5651		Homann	49	Not significant	Not significant
orf19.5849	CWT1	Homann	50	Resistant a	Resistant a
orf19.5855	MBP1	Homann	51	Not significant	Not significant
orf19.5917	STP3	Homann	52	Not significant	Not significant
orf19.5924		Homann	53	Not significant	Not significant
orf19.5940		Homann	54	Not significant	Not significant
orf19.5975		Homann	55	Not significant	Not significant
orf19.5992	WOR2	Homann	56	Not significant	Not significant
orf19.6038		Homann	57	Not significant	Not significant
orf19.6182		Homann	60	Not significant	Not significant
orf19.6514	CUP9	Homann	61	Not significant	Not significant
orf19.6824		Homann	62	Not significant	Not significant
orf19.6874		Homann	63	Not significant	Not significant
orf19.7068	MAC1	Homann	65	Not significant	Not significant
orf19.7317		Homann	66	Not significant	Not significant
orf19.7319	SUC1	Homann	67	Not significant	Not significant
orf19.7359	CRZ1	Homann	68	Not significant	Not significant
orf19.7372	MRR1	Homann	69	Not significant	Not significant
orf19.7374	CTA4	Homann	70	Sensitive a	Sensitive a
orf19.7518		Homann	71	Not significant	Not significant
orf19.7570		Homann	72	Not significant	Not significant
orf19.7583		Homann	73	Not significant	Not significant
orf19.166	ASG1	Homann	74	Not significant	Not significant
orf19.217		Homann	75	Not significant	Not significant
orf19.255		Homann	76	Not significant	Not significant
orf19.431	PUT3	Homann	78	Not significant	Not significant
orf19.517	HAP31	Homann	79	Not significant	Not significant
orf19.681	HAP43	Homann	80	Not significant	Not significant
orf19.837.1	INO4	Homann	81	Not significant	Not significant
orf19.909	STP4	Homann	82	Not significant	Not significant
orf19.971	SKN7	Homann	83	Not significant	Not significant
orf19.1035	WAR1	Homann	85	Not significant	Not significant
orf19.1168		Homann	86	Not significant	Not significant
orf19.1228	HAP2	Homann	87	Not significant	Not significant
orf19.1274		Homann	88	Not significant	Not significant
orf19.1496		Homann	89	Not significant	Not significant
orf19.1685		Homann	91	Not significant	Not significant
orf19.1926	SEF2	Homann	92	Not significant	Not significant
orf19.1973	HAP5	Homann	93	Not significant	Not significant
orf19.2088		Homann	94	Not significant	Not significant
orf19.2356	CRZ2	Homann	96	Not significant	Not significant
orf19.2476		Homann	97	Not significant	Not significant
orf19.2745		Homann	98	Not significant	Not significant
orf19.2753		Homann	99	Not significant	Not significant
orf19.2808		Homann	100	Not significant	Not significant
orf19.2842	GZF3	Homann	101	Not significant	Not significant
orf19.2961		Homann	102	Not significant	Not significant
orf19.3063		Homann	103	Not significant	Not significant
orf19.3127	CZF1	Homann	104	Not significant	Not significant
orf19.3625		Homann	105	Not significant	Not significant
orf19.4318	MIG1	Homann	107	Not significant	Not significant
orf19.4647	HAP3	Homann	108	Not significant	Not significant
orf19.4752	MSN4	Homann	109	Not significant	Not significant
orf19.4998		Homann	110	Not significant	Not significant
orf19.5249		Homann	111	Not significant	Not significant
orf19.5343	ASH1	Homann	112	Not significant	Not significant
orf19.5558	RBF1	Homann	113	Not significant	Not significant
orf19.5729	FGR17	Homann	114	Not significant	Not significant
orf19.5908	TEC1	Homann	115	Not significant	Not significant
orf19.5910		Homann	116	Not significant	Not significant
orf19.6109	TUP1	Homann	117	Not significant	Not significant
orf19.6121	MNL1	Homann	118	Not significant	Not significant
orf19.6680	FGR27	Homann	119	Not significant	Not significant
orf19.6781		Homann	120	Not significant	Not significant
orf19.6817	FCR1	Homann	122	Not significant	Not significant
orf19.6888		Homann	123	Not significant	Not significant
orf19.6985	TEA1	Homann	124	Not significant	Not significant
orf19.7247	RIM101	Homann	126	Not significant	Not significant
orf19.4766		Homann	130	Not significant	Not significant
orf19.7371		Homann	131	Not significant	Not significant
orf19.3187	ZNC1	Homann	133	Not significant	Not significant
orf19.4545	SWI4	Homann	134	Not significant	Not significant
orf19.4573		Homann	135	Not significant	Not significant
orf19.173	AZF1	Homann	136	Not significant	Not significant
orf19.1275	GAT1	Homann	139	Not significant	Not significant
orf19.1623	CAP1	Homann	140	Not significant	Not significant
orf19.1718		Homann	141	Not significant	Not significant
orf19.2315		Homann	142	Not significant	Not significant
orf19.2612		Homann	143	Not significant	Not significant
orf19.3182	GIS2	Homann	144	Not significant	Not significant
orf19.3736	KAR4	Homann	145	Not significant	Not significant
orf19.4767		Homann	146	Not significant	Not significant
orf19.4869	SFU1	Homann	147	Not significant	Not significant
orf19.1227		Homann	148	Not significant	Not significant
orf19.1255		Homann	149	Not significant	Not significant
orf19.1497		Homann	150	Not significant	Not significant
orf19.1577		Homann	151	Not significant	Not significant
orf19.2054	FGR15	Homann	152	Not significant	Not significant
orf19.3012	ARO80	Homann	153	Not significant	Not significant
orf19.4649		Homann	154	Not significant	Not significant
orf19.1150		Homann	157	Not significant	Not significant
orf19.1773	RAP1	Homann	158	Not significant	Not significant
orf19.1757		Homann	159	Not significant	Not significant
orf19.2743		Homann	160	Not significant	Not significant
orf19.4776		Homann	161	Not significant	Not significant
orf19.3865	RFX1	Homann	163	Not significant	Not significant
orf19.2747	RGT1	Homann	164	Not significant	Not significant
orf19.3986		Homann	165	Not significant	Not significant
orf19.7150	NRG1	Homann	125	Not significant	Not significant
orf19.4670	CAS5	Homann	33	Not significant	Not significant
orf19.7017	YOX1	Homann	64	Not significant	Not significant
orf19.7401	ISW2	Homann	127	Not significant	Not significant
orf19.3193	FCR3	Homann	129	Not significant	Not significant
orf19.723	BCR1	Homann	137	Not significant	Not significant
orf19.3794	CSR1	Homann	106	Not significant	Not significant
orf19.4941	TYE7	Homann	37	Not significant	Not significant
orf19.7381	AHR1	Homann	132	Not significant	Not significant
orf19.7436	AAF1	Homann	128	Not significant	Not significant
orf19.1007		Mitchell TF	CJN609	Not significant	Not significant
orf19.1135	CAS1	Mitchell TF	CJN523	Not significant	Not significant
orf19.1178		Mitchell TF	CJN866	Not significant	Not significant
orf19.1565		Mitchell TF	CJN941	Not significant	Not significant
orf19.1589		Mitchell TF	CJN932	Not significant	Not significant
orf19.1694		Mitchell TF	CJN958	Not significant	Not significant
orf19.1729		Mitchell TF	CJN966	Not significant	Not significant
orf19.1826		Mitchell TF	CJN975	Not significant	Not significant
orf19.2260		Mitchell TF	CJN854	Not significant	Not significant
orf19.2280		Mitchell TF	CJN799	Not significant	Not significant
orf19.2393		Mitchell TF	CJN872	Not significant	Not significant
orf19.2399		Mitchell TF	CJN874	Not significant	Not significant
orf19.2458		Mitchell TF	CJN878	Not significant	Not significant
orf19.2674		Mitchell TF	CJN911	Not significant	Not significant
orf19.3088		Mitchell TF	CJN885	Not significant	Not significant
orf19.3300	ZPR1	Mitchell TF	CJN928	Not significant	Not significant
orf19.3835		Mitchell TF	CJN993	Not significant	Not significant
orf19.4125		Mitchell TF	CJN396	Not significant	Not significant
orf19.4433	CPH1	Mitchell TF	CJN305	Not significant	Not significant
orf19.6845		Mitchell TF	CJN1001	Not significant	Not significant
orf19.6850		Mitchell TF	CJN1003	Not significant	Not significant
orf19.7025	MCM1	Mitchell TF	CJN1007	Not significant	Not significant
orf19.8342		Mitchell TF	CJN459	Not significant	Not significant
orf19.7318		Mitchell TF	CJN571	Not significant	Not significant
orf19.798		Mitchell TF	CJN856	Not significant	Not significant
orf19.889	THI20	Mitchell TF	CJN857	Not significant	Not significant
orf19.9191		Mitchell TF	CJN608	Not significant	Not significant
orf19.9326		Mitchell TF	CJN815	Not significant	Not significant
orf19.1041		Noble	320	Not significant	Not significant
orf19.2064		Noble	452	Not significant	Not significant
orf19.2752	ADR1	Noble	528	Not significant	Not significant
orf19.3201	MTLA1	Noble	582	Not significant	Not significant
orf19.3315	CTA9	Noble	593	Not significant	Not significant
orf19.3407		Noble	603	Not significant	Not significant
orf19.3722		Noble	645	Not significant	Not significant
orf19.4284	BUR2	Noble	724	Not significant	Not significant
orf19.5485	MEC3	Noble	884	Not significant	Not significant
orf19.587		Noble	927	Not significant	Not significant
orf19.6011	SIN3	Noble	944	Not significant	Not significant
orf19.6729	TIP120	Noble	140	Not significant	Not significant
orf19.7397		Noble	1100	Not significant	Not significant
orf19.794	SSN3	Noble	288	Not significant	Not significant
orf19.1358	GCN4	Sanglard	DSY3233	Not significant	Not significant
orf19.2423		Sanglard	DSY3411 -2	Not significant	Not significant
orf19.2623	ECM22	Sanglard	HZY63	Not significant	Not significant
orf19.5953		Sanglard	DSY3452 -15-17	Not significant	Not significant
orf19.6203		Sanglard	HZY44	Not significant	Not significant
orf19.3405		Sanglard	DSY3436 -5-7	Not significant	Not significant
orf19.861		Sanglard	HZY5-1 ou 5-2	Not significant	Not significant
orf19.3294	MBF1	Sanglard	HZY62	Not significant	Not significant
a	Indicate signiﬁcant differences (p < 0.01) between the wt strain (SN152, Leu+, His+) and the mutant using Student, t-test.

## Sheet: Chromatin & Histone modificatio
ORF19 ID	Gene		Library	Mutant ID	NO growth rate relative to WT
					DPTA NONOate 0.3 mM	DPTA NONOate 1 mM
orf19.2540	SAS3		Sanglard	DSY3439 -3	Not significant	Not significant
orf19.2265	SNF12		Noble		Not significant	Not significant
orf19.267	NET1		Noble		Not significant	Not significant
orf19.3370	DOT4		Noble		Not significant	Not significant
orf19.4312	SPT8		Noble		Not significant	Not significant
orf19.5241	SNT1		Noble		Not significant	Not significant
orf19.6506			Noble		Not significant	Not significant
orf19.7221	SET3		Noble		Not significant	Not significant
orf19.7329	QRI8		Noble		Not significant	Not significant
orf19.2331	ADA2		Bruno et al. PLoS Pathog. 2006	VIC1057	Not significant	Not significant
orf19.705	GCN5		Epp et al. PLoS Pathog. 2010	-	Not significant	Not significant
orf19.3023	NGG1		Epp et al. PLoS Pathog. 2010	-	Not significant	Not significant
orf19.3683	AGE3		Epp et al. PLoS Pathog. 2010	-	Not significant	Not significant
orf19.736	SRB8		Epp et al. PLoS Pathog. 2010	-	Not significant	Not significant
