# Supplementary material for: A Novel Role for the Transcription Factor Cwt1p as a Negative Regulator of Nitrosative Stress in Candida albicans
Source: PLoS One. 2012 Aug 29;7(8):e43956. doi: 10.1371/journal.pone.0043956 (PMC3430608; doi:10.1371/journal.pone.0043956)
Supplement: Table S2 — ChIP-chip datasets showing DNA loci occupied by Cwt1p. (XLSX) [file pone.0043956.s003.xlsx]

## Sheet: Table S2
Probe ID	Binding ratio	P-Value	orf19 ID	Description
CA6089690C	15.6169	0.00537828	orf19.5628	: Predicted ORF in Assemblies 19 and 20	P:dicarboxylic acid transport (ISS);P:dicarboxylic acid transport (ISS)
CAR113490W	11.168	0.000119385	orf19.3707	YHB1 Nitric oxide dioxygenase; acts in nitric oxide scavenging/detoxification; role in virulence in mouse; not essential for viability; similar to S. cerevisiae Yhb1p; transcription activated by NO, macrophage interaction; hyphal downregulated : SAP2 Major secreted aspartyl proteinase; roles in use of protein as nitrogen source, virulence in mouse, rat, guinea pig, human vaginal epithelium; immun…	P:response to stress (ISS);P:response to stress (ISS)
CAR112730W	9.27159	0.00260644	orf19.6127	LPD1 Putative dihydrolipoamide dehydrogenase; soluble protein in hyphae; antigenic during human oral infection and murine systemic infection : KGD2 Protein described as dihydrolipoamide S-succinyltransferase; transcriptionally regulated by iron; expression greater in high iron	P:acetyl-CoA biosynthesis from pyruvate (ISS);P:glycine catabolism (ISS);P:isoleucine catabolism (ISS);P:leucine catabolism (ISS);P:serine biosynthesis (ISS);P:valine catabolism (ISS)
CAR100850W	8.28782	0.00514219	orf19.7473	Predicted ORF in Assemblies 19 and 20 : IFF4 Putative GPI-anchored protein of unknown function; not essential for viability
CA3060370C	7.52216	0.012936	orf19.6178	: FBP1 Fructose-1,6-bisphosphatase, a key enzyme of gluconeogenesis; involved in the carbohydrate metabolism; regulated by Efg1p, Ssn6p; upregulated upon phagocytosis, effecting switch from glycolysis to gluconeogenesis in macrophage	P:gluconeogenesis (ISS)
CAR100100C	6.49685	0.0101735	orf19.7514	: PCK1 Phosphoenolpyruvate carboxykinase; role in gluconeogenesis; regulated by hyphal switch, carbon source; repressed on glucose; induced by fluconazole, phagocytosis, H2O2; predicted ATP-dependent, dimeric; predicted PKC phosphorylation sites	P:gluconeogenesis (ISS)
CA2041460C	5.75696	0.00639077	orf19.2172	: ARA1 D-Arabinose dehydrogenase; enzyme of erythroascorbic acid biosynthesis; NADP+ cofactor; active toward D-arabinose, L-fucose, L-xylose, L-galactose; inhibited by metal ions, thiol group-specific reagents; induced on adherence to polystyrene	P:carbohydrate metabolism (ISS);P:carbohydrate metabolism (ISS)
CA1025260W	5.68807	0.00207075	orf19.5021	Predicted ORF in Assemblies 19 and 20 : Predicted ORF in Assemblies 19 and 20	P:acetyl-CoA biosynthesis from pyruvate (ISS)
CA4063710C	3.84011	0.00278743	orf19.4617	FBA1 Putative fructose-bisphosphate aldolase; enzyme of glycolysis; antigenic in murine or human infection; regulated on yeast-hyphal switch; induced by Efg1p, Gcn4p, Hog1p, biofilm growth, or fluconazole; phagocytosis-repressed; fungal-specific : Predicted ORF in Assemblies 19 and 20	P:N-terminal protein amino acid acetylation (ISS);P:virus-host interaction (ISS)
CAR107250W	3.83875	7.34709e-05	orf19.508	QDR1 Putative transporter of antibiotic resistance; transcription is regulated by Nrg1p and Tup1p; caspofungin repressed; expression is regulated upon white-opaque switching	P:multidrug transport (ISS)
CA3048980W	3.83398	0.0154042	orf19.1701	Predicted ORF in Assemblies 19 and 20 : RPS7A Predicted ribosomal protein; genes encoding cytoplasmic ribosomal subunits, translation factors, and tRNA synthetases are downregulated upon phagocytosis by murine macrophage	P:pentose-phosphate shunt (ISS)
CA2036230W	3.56109	0.0458569	orf19.3554	AAT1 Protein described as aspartate aminotransferase; soluble protein in hyphae; alkaline upregulated; amphotericin B repressed; gene is used for strain identification by multilocus sequence typing : Predicted ORF in Assemblies 19 and 20	P:aspartate catabolism (ISS);P:glutamate metabolism (ISS);P:nitrogen metabolism (ISS)
CA2028200C	3.42514	0.00378316	orf19.2037	Predicted ORF in Assemblies 19 and 20 : Predicted ORF in Assemblies 19 and 20
CAR114740W	3.3725	0.00192663	orf19.6422:orf19.6423	SSY5 Protein similar to S. cerevisiae Ssy5p, which is a component of a complex that senses external amino acids : Predicted ORF in Assemblies 19 and 20
CA1017860W	3.35629	0.0089057	orf19.4850	Predicted ORF in Assemblies 19 and 20
CA5078820W	3.10598	0.0148781	orf19.4309	GRP2 Similar to S. cerevisiae Gre2p (methylglyoxal reductase); antigenic in human; regulation associated with azole resistance; induced in core stress response or by oxidative stress (via Cap1p), fluphenazine, benomyl, or fluconazole (long term)	P:biological_process unknown (ND)
CA3058610W	2.94031	0.00906493	orf19.6816	Predicted ORF in Assemblies 19 and 20 : TDH3 Glyceraldehyde-3-phosphate dehydrogenase; enzyme of glycolysis; binds fibronectin and laminin, may thereby mediate host cell adherence; at surface of yeast-form cells and hyphae; soluble in hyphae; antigenic during infection; NAD-linked	P:biological_process unknown (IEA)
CA6091150W	2.86388	0.013684	orf19.1078	HBR2 Uncharacterized protein, regulated by Gcn4p and hemoglobin : Predicted ORF in Assemblies 19 and 20; possibly spurious ORF (Annotation Working Group prediction)
CA6089240W	2.85008	0.000409473	orf19.5604	MDR1 Multidrug efflux pump of plasma membrane; member of the MDR family of major facilitator transporter superfamily; methotrexate is preferred substrate; overexpression in drug-resistant clinical isolates confers fluconazole resistance	P:response to toxin ((ISS));P:response to toxin (ISS)
CAR100120C	2.7248	0.00207791	orf19.7513	: Predicted ORF in Assemblies 19 and 20	P:spore wall assembly (sensu Saccharomyces) (ISS);P:spore wall assembly (sensu Saccharomyces) (ISS)
CA5074650C	2.71183	0.0014807	orf19.930	: PET9 Protein involved in ATP biosynthesis; identified in detergent-resistant membrane fraction (possible lipid raft component); 3 predicted transmembrane helices; flucytosine induced; ketoconazole-induced; downregulated by Efg1p	P:ATP/ADP exchange (ISS)
CA5077940W	2.68764	0.018945	orf19.4247:orf19.4248	Predicted ORF in Assemblies 19 and 20 : Predicted ORF in Assemblies 19 and 20; regulated by Gcn4p; repressed in response to amino acid starvation (3-aminotriazole treatment)
CAR107810C	2.66624	0.0124652	orf19.543	: Protein described as fumarate hydratase; transcriptionally regulated by iron; expression greater in high iron	P:fumarate metabolism (ISS);P:tricarboxylic acid cycle (ISS)
CA1011840W	2.63511	0.00607642	orf19.6263	Predicted ORF in Assemblies 19 and 20	P:transport (ISS)
CA4067860C	2.62733	0.0010125	orf19.5294	Predicted ORF in Assemblies 19 and 20 : PDB1 Protein described as similar to pyruvate dehydrogenase; fluconazole-induced	P:pyruvate metabolism (ISS)
CA1023210C	2.6113	0.00905297	orf19.6357	Predicted ORF in Assemblies 19 and 20 : Predicted ORF in Assemblies 19 and 20	P:mitotic spindle checkpoint ((ISS));P:mitotic spindle checkpoint (ISS)
CA1015540W	2.60517	0.00244757	orf19.409	Predicted membrane protein; similar to S. cerevisiae Ynr018Wp : CTR2 Predicted ORF in Assemblies 19 and 20; induced by nitric oxide
CA6088660C	2.58884	0.000492873	orf19.5561	: RAV2 Protein similar to S. cerevisiae Rav2p, which is involved in acidification of the vacuole; transposon mutation affects filamentous growth	P:mating (sensu Saccharomyces) (IEA)
CA5079330C	2.57931	0.00762192	orf19.4342	: Predicted ORF in Assemblies 19 and 20	P:regulation of transcription from Pol II promoter (ISS);P:regulation of transcription from Pol II promoter (ISS);P:sterol transport (ISS)
CA5078960W	2.53337	0.0130977	orf19.4318	MIG1 Transcriptional repressor; regulates genes for utilization of carbon sources; Tup1p-dependent and -independent functions; upregulated in biofilm; hyphal downregulated; caspofungin repressed; functional homolog of S. cerevisiae Mig1p	P:glucose metabolism (NR);P:glucose metabolism (NR);P:regulation of transcription from Pol II promoter (NR)
CAR111580W	2.52111	0.00257148	orf19.1860	LSC2 Protein described as beta subunit of succinate-CoA ligase; transcription regulated by Mig1p and Tup1p; transcriptionally regulated by iron; expression greater in high iron; filament induced
CA1007570C	2.51734	0.0150943	orf19.1048	: IFD6 Aldo-keto reductase family member; similar to aryl alcohol dehydrogenases, S. cerevisiae Ypl088wp; increased protein correlates with MDR1 overexpression (but not CDR1 or CDR2) in fluconazole-resistant clinical isolates; farnesol regulated	P:aldehyde metabolism (ISS)
CA3051090W	2.46712	0.00982271	orf19.251	Member of ThiJ/PfpI protein family; antigenic (Cand a 3 allergen); binds human immunoglobulin E; 2 N-glycosylation motifs; alkaline, fluconazole, Hog1p-downregulated; induced in core stress response or by oxidative stress (via Cap1p); possibly benomyl induced
CA4072820W	2.46438	0.0226578	orf19.3131	Protein of NAD(P)H oxidoreductase family; amphotericin B induced; increased transcription is associated with MDR1 overexpression or benomyl treatment; induced by nitric oxide; oxidative stress-induced via Cap1p : Predicted ORF in Assemblies 19 and 20	P:biological_process unknown (ISS)
CA7097930C	2.42209	0.0108785	orf19.1339	Predicted ORF in Assemblies 19 and 20 : CPY1 Carboxypeptidase Y; transcriptionally regulated at yeast-hyphal transition or macrophage response; upregulated in the presence of human neutrophils; regulated by Gcn2p and Gcn4p; putative N-glycosylation	P:vacuolar protein catabolism (ISS)
CA2038680W	2.41739	0.00474631	orf19.1223	Predicted ORF in Assemblies 19 and 20 : FRP3 Upregulated in the presence of human neutrophils; fluconazole-downregulated; repressed by nitric oxide	P:cell cycle (IEA)
CA3059690C	2.39254	0.0154129	orf19.6745	: TPI1 Putative ortholog of S. cerevisiae Tpi1p, which is triose-phosphate isomerase involved in glycolysis and gluconeogenesis; antigenic in mouse or human; transposon mutation affects filamentous growth; biofilm-induced expression	P:gluconeogenesis (ISS);P:glycolysis (ISS)
CA3048990C	2.37997	0.00709408	orf19.1700	Predicted ORF in Assemblies 19 and 20 : RPS7A Predicted ribosomal protein; genes encoding cytoplasmic ribosomal subunits, translation factors, and tRNA synthetases are downregulated upon phagocytosis by murine macrophage	P:protein biosynthesis (ISS);P:protein biosynthesis (ISS)
CA4073480C	2.35422	0.00990684	orf19.3089	: Predicted ORF in Assemblies 19 and 20
CAR116770C	2.33815	0.00361858	orf19.7551	IFA14 Predicted ORF from Assembly 19; Plc1p-regulated; transcription is induced in response to alpha pheromone in SpiderM medium : ALO1 D-Arabinono-1,4-lactone oxidase, involved in biosynthesis of D-erythroascorbic acid, which has a protective role against oxidative damage; required for full virulence in a mouse model of systemic infection	P:response to oxidative stress (ISS)
CA7092480W	2.29447	0.0077984	orf19.7085	Predicted ORF in Assemblies 19 and 20; induced in core stress response; induced by heavy metal (cadmium) stress via Hog1p; oxidative stress-induced via Cap1p : Predicted ORF in Assemblies 19 and 20
CA6087160C	2.23475	0.0338382	orf19.3506	: Predicted ORF in Assemblies 19 and 20	P:RNA catabolism (ISS);P:RNA catabolism (ISS)
CA2029670C	2.23224	0.0100758	orf19.1480	Predicted ORF in Assemblies 19 and 20 : Protein described as succinate dehydrogenase, enzyme of citric acid cycle; downregulated by Efg1p; repressed by nitric oxide
CA4067850W	2.22497	0.00359303	orf19.5293	Predicted ORF in Assemblies 19 and 20 : PDB1 Protein described as similar to pyruvate dehydrogenase; fluconazole-induced
CA6085020W	2.20806	0.0151634	orf19.88	ILV5 Protein described as ketol-acid reductoisomerase; antigenic during human or murine infection; regulated by Gcn4p; induced in response to amino acid starvation (3-aminotriazole treatment); fungal-specific (no human or murine homolog) : Predicted ORF in Assemblies 19 and 20	P:branched chain family amino acid biosynthesis (ISS)
CA2028460C	2.20538	0.0046714	orf19.2023	: HGT7 Putative glucose transporter, major facilitator superfamily; glucose-, fluconazole-, Snf3p-induced, expressed at high glucose; upregulated in biofilm; C. albicans glucose transporter family comprises 20 members; 12 TM regions predicted
CA7093010C	2.20527	0.00671825	orf19.7054	Predicted ORF in Assemblies 19 and 20; possibly spurious ORF (Annotation Working Group prediction) : Predicted ORF in Assemblies 19 and 20
CA1020780W	2.19503	0.000941545	orf19.670.2	ORF Predicted by Annotation Working Group
CA6084760W	2.12708	0.00812331	orf19.3651	PGK1 Phosphoglycerate kinase; enzyme of glycolysis; localizes to cell wall and to cytoplasm; antigenic during murine or human systemic infection; biofilm, Hog1p, GCN-induced; downregulated upon phagocytosis; possible N-glycosylation at N349 : Predicted ORF in Assemblies 19 and 20
CA6084770C	2.12575	0.00117748	orf19.3649	PGK1 Phosphoglycerate kinase; enzyme of glycolysis; localizes to cell wall and to cytoplasm; antigenic during murine or human systemic infection; biofilm, Hog1p, GCN-induced; downregulated upon phagocytosis; possible N-glycosylation at N349 : Predicted ORF in Assemblies 19 and 20
CA6087090W	2.11883	0.0079663	orf19.691	GPD2 Similar to glycerol 3-P dehydrogenases; regulated by Ssn6p (colony morphology-related), Nrg1p, Efg1p; induced upon osmotic and oxidative stress (via Hog1p), cell wall regeneration, macrophage/pseudohyphal growth, core stress response	P:intracellular accumulation of glycerol (ISS)
CA6086450C	2.10112	0.0160463	orf19.3419	Predicted ORF in Assemblies 19 and 20; decreased expression in hyphae compared to yeast-form cells : MAE1 Malic enzyme, mitochondrial; transcription regulated by Mig1p and Tup1p; shows colony morphology-related gene regulation by Ssn6p	P:amino acid metabolism (ISS);P:pyruvate metabolism (ISS)
CA4072440C	2.08019	0.00939205	orf19.2875	: Predicted ORF in Assemblies 19 and 20
CAR099790C	2.07141	0.0087327	orf19.7539	Predicted ORF in Assembly 20 : Predicted ORF in Assemblies 19 and 20
CA2039620C	2.06051	0.000175556	orf19.2270	: SMF12 Protein not essential for viability; similar to S. cerevisiae Smf1p, which is a manganese transporter; Gcn4p-regulated; alkaline upregulated; caspofungin repressed
CA6088040C	2.0398	0.00252695	orf19.5521	ASG7 Predicted ORF in Assemblies 19 and 20; specific to a-cells; transcription is induced in response to alpha pheromone in SpiderM medium : ISA1 Reported to have possible role in iron-sulfur cluster biogenesis or cytoplasm-to-mitochondrion iron transport; alkaline downregulated; transcriptionally regulated by iron; expression greater in high iron	P:iron transport ((ISS));P:iron transport (ISS)
CA7099290W	2.03052	0.0112785	orf19.7166	Predicted ORF in Assemblies 19 and 20; increased transcription is observed in an azole-resistant strain that overexpresses MDR1
CA7098810W	2.02063	0.00329747	orf19.7199	Predicted ORF in Assemblies 19 and 20 : Predicted ORF in Assemblies 19 and 20
CA6090280C	2.01703	0.015329	orf19.5746	: ALA1 Alanyl-tRNA synthetase; translational regulation generates cytoplasmic and mitochondrial forms; regulated by Gcn4p; repressed upon amino acid starvation (3-AT); translation-related genes downregulated upon phagocytosis by murine macrophage	P:alanyl-tRNA aminoacylation ((ISS));P:alanyl-tRNA aminoacylation (ISS)
CA1003770W	2.01086	0.00592742	orf19.3669	SHA3 Protein similar to S. cerevisiae Sha3p, which is a serine/threonine kinase involved in glucose transport; transposon mutation affects filamentous growth; fluconazole-induced; ketoconazole-repressed; induced in response to alpha pheromone	P:glucose transport ((ISS));P:positive regulation of transcription from Pol II promoter ((ISS));P:protein amino acid phosphorylation (ISS)
CA1017560C	1.99336	0.0131858	orf19.4833	: MLS1 Malate synthase; enzyme of the glyoxylate cycle; no mammalian homolog; transcription is induced upon phagocytosis by macrophage; regulated upon white-opaque switching; biofilm-repressed; strong oxidative stress induced	P:glyoxylate cycle (ISS)
CA5076950C	1.98241	0.0610177	orf19.3192	: STI1 Protein that interacts with Cdc37p and Crk1p in the two-hybrid system; potential ortholog of S. cerevisiae Sti1p; may be involved in Cdc37p chaperone activity; soluble protein in hyphae	P:protein folding (ISS)
CA6085600W	1.97867	0.00258064	orf19.125	EBP1 NADPH oxidoreductase; interacts with phenolic substrates, such as 17beta-estradiol; possible role in response to estrogen; induced by oxidative stress (via Cap1p), nitric oxide, benomyl; no human or murine homolog	P:biological_process unknown (ISS);P:biological_process unknown (ND)
CA3047870C	1.97702	0.0122885	orf19.6165	: KGD1 Protein described as 2-oxoglutarate dehydrogenase; regulated by Efg1p under yeast-form but not hyphal growth conditions	P:2-oxoglutarate metabolism (ISS);P:tricarboxylic acid cycle (ISS)
CA2028440C	1.97627	0.0354202	orf19.2024	: Predicted ORF in Assemblies 19 and 20; possibly spurious ORF (Annotation Working Group prediction)
CA2031360W	1.96337	0.00103174	orf19.1587	HGT20 Putative glucose transporter of the major facilitator superfamily; the C. albicans glucose transporter family comprises 20 members; 12 probable membrane-spanning segments; regulated by Nrg1p : Predicted ORF in Assemblies 19 and 20
CA1015330C	1.93453	0.032008	orf19.396	ENO1 Enolase (2-phospho-D-glycerate-hydrolyase), enzyme of glycolysis and gluconeogenesis; major cell-surface antigen; binds host plasmin and plasminogen; immunoprotective; single C. albicans enolase gene; biofilm-induced; phagocytosis-repressed : Predicted ORF in Assemblies 19 and 20
CAR104940W	1.9213	0.00313115	orf19.2852:orf19.2853	Predicted ORF in Assemblies 19 and 20 : Predicted ORF in Assemblies 19 and 20
CAR103400W	1.91211	0.0058301	orf19.2610:orf19.2611	Predicted ORF in Assemblies 19 and 20 : MCM6 Protein described as part of MCM DNA replication initiation complex; RNA abundance regulated by tyrosol and cell density; transcription is repressed in response to alpha pheromone in SpiderM medium
CA2029120C	1.91164	0.00222935	orf19.1444	: Predicted ORF in Assemblies 19 and 20	P:actin cortical patch assembly (ISS);P:actin filament organization (ISS);P:endocytosis (ISS)
CA6087140W	1.90494	0.00917014	orf19.3508:orf19.3507	Predicted ORF in Assemblies 19 and 20 : MCR1 Protein described as NADH-cytochrome-b5 reductase; soluble protein in hyphae; alkaline downregulated; ketoconazole or flucytosine induced
CA6086500C	1.90175	0.0065374	orf19.3415.1	: RPL32 Predicted ribosomal protein	P:protein biosynthesis (ISS);P:protein biosynthesis (ISS)
CA5075070W	1.89416	0.0270179	orf19.583	Putative indoleamine 2,3-dioxygenase (IDO); IDO is the rate-limiting enzyme of tryptophan catabolism via kynurenine pathway; enzyme inhibition by 1-methyl-D,L-tryptophan causes increased hyphal growth; expressed in yeast-form cells and hyphae	P:nicotinamide adenine dinucleotide biosynthesis (ISS)
CA7093250C	1.85334	0.0242911	orf19.7042	Predicted ORF in Assemblies 19 and 20 : Increased transcription is observed upon benomyl treatment or in an azole-resistant strain that overexpresses MDR1; induced by nitric oxide
CA6085300C	1.85104	0.0153786	orf19.104	: Predicted ORF in Assemblies 19 and 20; possibly spurious ORF (Annotation Working Group prediction); transcription is induced in response to alpha pheromone in SpiderM medium
CA2045760C	1.84539	0.0201341	orf19.5339	: Predicted ORF in Assemblies 19 and 20
CA4064490C	1.84421	0.0110392	orf19.4578	: CYT2 Protein described as cytochrome c1 heme lyase; transcription is regulated by Nrg1p; transcriptionally regulated by iron; expression greater in high iron	P:cytochrome c-heme linkage (ISS);P:cytochrome c-heme linkage (ISS)
CA3059370W	1.83313	0.0216009	orf19.6770	Predicted ORF in Assemblies 19 and 20 : Predicted ORF in Assemblies 19 and 20	P:actin cortical patch assembly (ISS);P:actin filament organization (ISS);P:endocytosis (ISS)
CA6088390W	1.81387	0.0102666	orf19.5543:orf19.5544	Predicted ORF in Assemblies 19 and 20 : SAC6 Transcription is regulated by Nrg1p and Mig1p
CAR101770C	1.79325	0.00300656	orf19.3238	Predicted ORF in Assemblies 19 and 20 : Predicted ORF in Assemblies 19 and 20; possibly spurious ORF (Annotation Working Group prediction)
CA5077910C	1.78273	0.0126921	orf19.4246	Predicted ORF in Assemblies 19 and 20 : Predicted ORF in Assemblies 19 and 20; similar to S. cerevisiae Ykr070wp; transposon mutation affects filamentous growth; Hog1p-downregulated; shows colony morphology-related gene regulation by Ssn6p; induced during cell wall regeneration
CA7094820C	1.77797	0.0253618	orf19.6561	: Predicted ORF in Assemblies 19 and 20	P:pyruvate metabolism (ISS)
CA6085080W	1.77239	0.0234587	orf19.91	Predicted ORF in Assemblies 19 and 20
CA6086100C	1.76911	0.00818642	orf19.3437	Predicted ORF in Assemblies 19 and 20 : Predicted ORF in Assemblies 19 and 20
CA6084220W	1.76859	0.0178762	orf19.4215	FET34 Protein similar to multicopper ferroxidase; expression greater in low iron and reduced in a fluconazole-resistant isolate; downregulated by Sfu1p, Hog1p; alkaline upregulated by Rim101p; ciclopirox olamine induced	P:iron transport (ISS)
CA7096000C	1.76201	0.0124675	orf19.6488	: Predicted ORF in Assemblies 19 and 20
CA2032260C	1.74456	0.0135911	orf19.5784	: Predicted ORF in Assemblies 19 and 20
CA3052400W	1.74281	0.00454689	orf19.339	NDE1 Putative NADH dehydrogenase that could act alternatively to complex I in respiration; caspofungin repressed; fungal-specific (no human or murine homolog)	P:ethanol fermentation (ISS);P:ethanol fermentation (ISS)
CA6091820C	1.74058	0.00566121	orf19.2163	NAG4 Putative transporter; fungal-specific; similar to Nag3p and to S. cerevisiae Ypr156Cp and Ygr138Cp; required for wild-type mouse virulence and wild-type cycloheximide resistance; gene cluster encodes enzymes of GlcNAc catabolism : Predicted ORF in Assemblies 19 and 20
CA6090580C	1.73979	0.0238268	orf19.5763	PGA61 Putative GPI-anchored protein of unknown function; possibly spurious ORF (Annotation Working Group prediction) : Predicted ORF in Assemblies 19 and 20	P:fatty acid catabolism (ISS)
CA6086590W	1.73848	0.00721806	orf19.3412	ATG15 Putative lipase; fungal-specific (no human or murine homolog)	P:autophagy (ISS);P:autophagy (ISS);P:autophagy (ISS);P:autophagy (ISS);P:membrane degradation (ISS);P:membrane degradation (ISS);P:vacuolar protein processing/maturation (ISS);P:vacuolar protein processing/maturation (ISS)
CAR117500C	1.73695	0.00537098	orf19.7598	: Predicted ORF in Assemblies 19 and 20	P:nucleosome disassembly (ISS)
CA3055610C	1.73195	0.0495397	orf19.6000	DYN1 Dynein heavy chain; dynein is a motor protein that moves toward the microtubule minus end; required for wild-type yeast-form cell separation, spindle positioning, nuclear migration, hyphal growth; transcription is regulated by Mig1p : CDR1 Multidrug transporter of ATP-binding cassette (ABC) superfamily; transports phospholipids in an in-to-out direction; transcription induced by beta-estradi…	P:drug susceptibility/resistance (ISS);P:drug transport (ISS)
CA6085030C	1.7308	0.025715	orf19.89	ILV5 Protein described as ketol-acid reductoisomerase; antigenic during human or murine infection; regulated by Gcn4p; induced in response to amino acid starvation (3-aminotriazole treatment); fungal-specific (no human or murine homolog) : Predicted ORF in Assemblies 19 and 20	P:peroxisome organization and biogenesis (ISS);P:protein-peroxisome targeting (ISS)
CA3060060W	1.72137	0.0151034	orf19.6723:orf19.6722	Predicted ORF in Assemblies 19 and 20 : Predicted ORF in Assemblies 19 and 20; similar to S. cerevisiae Rad4p; down-regulation associated with azole resistance
CA6084880W	1.71075	0.0225003	orf19.3643	Predicted ORF in Assemblies 19 and 20 : SUN41 Putative cell wall protein; similar to S. cerevisiae Sun4p (cell septation protein); hyphal induced; caspofungin repressed; Efg1p, Cph1p regulated; predicted signal sequence and O-glycosylation, potential Kex2p substrate; 9 upstream E-boxes
CA6090480W	1.7093	0.00310705	orf19.5757	Predicted ORF in Assemblies 19 and 20 : Predicted ORF in Assemblies 19 and 20
CA2039110W	1.70095	0.0088598	orf19.2242	PRB1 Putative endoprotease B; regulated by heat, carbon source (GlcNAc-induced), nitrogen, macrophage response, human neutrophils; putative D200-H232-S389 catalytic triad; similar to (but does not replace) S. cerevisiae vacuolar B protease Prb1p	P:response to starvation (ISS);vacuolar protein catabolism (ISS);P:vacuolar protein catabolism (ISS)
CA3059500C	1.70075	0.0223144	orf19.6757	: Predicted ORF in Assemblies 19 and 20	P:salinity response (IEP)
CA1018480C	1.69628	0.0488236	orf19.4885	: MIR1 Putative mitochondrial phosphate transporter; caspofungin repressed; expression is increased in a fluconazole-resistant isolate; induced upon adherence to polystyrene	P:phosphate transport (ISS)
CA3059440C	1.69426	0.0259927	orf19.6760	SLK19 Alkaline-induced protein of plasma membrane; affects cell aggregation, cell wall; not essential for viability; similar to S. cerevisiae Slk19p (a kinetochore protein with roles in mitosis, meiosis); required for wild-type virulence in mouse : MDS3 Component of an alkaline pH-response pathway distinct from the Rim101p pathway, required for growth and hyphal formation at pH 9 and for full vir…	P:meiosis (IEA)
CA6089010W	1.68951	0.0334568	orf19.5586	Predicted ORF in Assemblies 19 and 20	P:shmooing (ISS)
CA6086440W	1.67087	0.0357284	orf19.3420	Predicted ORF in Assemblies 19 and 20; decreased expression in hyphae compared to yeast-form cells : MAE1 Malic enzyme, mitochondrial; transcription regulated by Mig1p and Tup1p; shows colony morphology-related gene regulation by Ssn6p
CA6084230W	1.67068	0.0310837	orf19.4214	Protein not essential for viability
CAR115600W	1.65876	0.0277171	orf19.7306	Protein of aldo-keto reductase family; increased transcription is associated with MDR1 overexpression, benomyl or long-term fluconazole treatment;overexpression does not affect drug or oxidative stress sensitivity
CA6084330W	1.65778	0.0159069	orf19.4209	Predicted ORF in Assemblies 19 and 20	P:RUB1-protein conjugation (ISS);P:ubiquitin cycle (ISS)
CA6088070W	1.65097	0.0129537	orf19.5522	Predicted ORF in Assemblies 19 and 20; possibly spurious ORF (Annotation Working Group prediction)
CA6088830W	1.64871	0.0397197	orf19.5573	Predicted ORF in Assemblies 19 and 20; decreased expression observed in an ssr1 homozygous null mutant : Predicted ORF in Assemblies 19 and 20
CA2036360W	1.63839	0.00325784	orf19.3563	Protein not essential for viability
CAR106290C	1.63831	0.05376	orf19.4371	Predicted ORF in Assemblies 19 and 20; induced by nitric oxide; oxidative stress-induced via Cap1p; fungal-specific (no human or murine homolog) : TAL1 Predicted ORF from Assembly 19; oxidative stress-induced via Cap1p; induced by nitric oxide in yhb1 mutant	P:pentose- phosphate shunt (ISS);P:pentose-phosphate shunt (ISS)
CA6090130C	1.63581	0.0292228	orf19.5732	: Predicted ORF in Assemblies 19 and 20	P:biological_process unknown (ND)
CA5083140C	1.63401	0.00784968	orf19.4025	: PRE1 Upregulated by Rim101p at acid pH; flucytosine induced; amphotericin B repressed	P:response to stress (ISS);P:ubiquitin- dependent protein catabolism (ISS)
CA3055230C	1.63368	0.0399786	orf19.5973	: Predicted ORF in Assemblies 19 and 20	P:cell aging (ISS);P:proteolysis and peptidolysis (ISS);P:proteolysis and peptidolysis (ISS)
CA6086680W	1.62762	0.00759857	orf19.3405	Putative transcription factor with zinc finger DNA-binding motif; possibly spurious ORF (Annotation Working Group prediction) : Decreased transcription is observed upon fluphenazine treatment
CA6088680C	1.6271	0.00339122	orf19.5563	: RNH1 Protein described as Ribonuclease H (RNAse H); hyphal-induced; flucytosine induced	P:DNA replication (ISS);P:cell wall organization and biogenesis (ISS)
CA6084510W	1.62538	0.00666394	orf19.4197	YHM2 Alkaline upregulated	P:tricarboxylic acid transport (ISS)
CA2032060C	1.62526	0.055938	orf19.5801	RNR21 Protein described as similar to ribonucleoside-diphosphate reductase; regulated by tyrosol and cell density; transcription is upregulated in response to treatment with ciclopirox olamine; fluconazole or flucytosine induced
CA7099540C	1.61694	0.0327119	orf19.7150	: NRG1 Transcriptional repressor; regulates hyphal genes, virulence genes, chlamydospore development, and genes involved in rescue and stress responses; effects both Tup1p-dependent (major) and -independent (minor) regulation
CA6088450W	1.6162	0.00872675	orf19.5548:orf19.5549	Putative transcription factor with zinc cluster DNA-binding motif; has similarity to S. cerevisiae Lys14p, which is a transcription factor involved in the regulation of lysine biosynthesis genes : Predicted ORF in Assemblies 19 and 20
CA1021660W	1.6137	0.0475796	orf19.1136:orf19.1135	Predicted ORF in Assemblies 19 and 20 : CAS1 Putative transcription factor with beta-barrel DNA-binding motif; mutation causes marginal increase in caspofungin sensitivity
CA1007920W	1.61343	0.02806	orf19.1067	Predicted ORF in Assemblies 19 and 20 : GPM2 Protein described as phosphoglycerate mutase; decreased expression in hyphae compared to yeast-form cells; macrophage/pseudohyphal-repressed; induced by high levels of peroxide stress
CA6086480W	1.61091	0.00742912	orf19.3418:orf19.3417	Predicted ORF in Assemblies 19 and 20 : ACF2 Putative endo-1,3-beta-glucanase; fungal-specific (no human or murine homolog)
CA6089280W	1.60928	0.0282924	orf19.5606	Predicted ORF in Assemblies 19 and 20 : Predicted ORF in Assemblies 19 and 20
CA6083970W	1.60923	0.0277308	orf19.1193	GNP1 Protein described as similar to asparagine and glutamine permease; fluconazole or caspofungin induced; transcription is regulated by Nrg1p, Mig1p, Tup1p, Gcn2p, Gcn4p, and alkaline regulated by Rim101p; fungal-specific	P:amino acid transport (ISS)
CA1018450W	1.60847	0.0514295	orf19.4883	Predicted ORF in Assemblies 19 and 20; constitutive expression independent of MTL or white-opaque status : WOR1 Transcriptional regulator (""master switch"") of white-opaque phenotypic switching; required to establish and maintain the opaque state; opaque-specific, nuclear; regulates its own expression; suggested role in regulation of adhesion factors
CA7098700W	1.60588	0.039529	orf19.7204	Predicted ORF in Assemblies 19 and 20 : Predicted ORF in Assemblies 19 and 20
CA6091420C	1.60544	0.013383	orf19.2355	: ALS2 ALS family protein; role in adhesion, biofilm formation, germ tube induction; expressed at infection of human buccal epithelial cells; putative GPI-anchor; induced by ketoconazole, low iron and at cell wall regeneration; regulated by Sfu1p	P:agglutination (sensu Saccharomyces) (ISS);P:agglutination (sensu Saccharomyces) (ISS)
CAR118220W	1.60539	0.00620641	orf19.7645:orf19.7646	Predicted ORF in Assemblies 19 and 20 : Predicted ORF in Assemblies 19 and 20
CA1003360W	1.60439	0.00461003	orf19.4536	CYS4 Predicted enzyme of sulfur amino acid biosynthesis; upregulated in biofilm; alkaline upregulated; macrophage/pseudohyphal-induced	P:cysteine biosynthesis (ISS)
CA1012740C	1.6028	0.0362967	orf19.6205	: Predicted ORF in Assemblies 19 and 20
