# Supplementary material for: A Novel Role for the Transcription Factor Cwt1p as a Negative Regulator of Nitrosative Stress in Candida albicans
Source: PLoS One. 2012 Aug 29;7(8):e43956. doi: 10.1371/journal.pone.0043956 (PMC3430608; doi:10.1371/journal.pone.0043956)
Supplement: Table S3 — Gene Ontology analysis of Cwt1p-targets. (XLSX) [file pone.0043956.s004.xlsx]

## Sheet: Sheet1
Orf19 ID	Gene name	Binding enrichment	P-value	Description
Carbohydrate metabolism
Gluconeogenesis
orf19.7514	PCK1	6.49685	0.0101735	Phosphoenolpyruvate carboxykinase; role in gluconeogenesis; regulated by hyphal switch, carbon source; repressed on glucose; induced by fluconazole, phagocytosis, H2O2; predicted ATP-dependent, dimeric; predicted PKC phosphorylation sites		GO:0006094 gluconeogenesis |	GO:0004612 phosphoenolpyruvate carboxykinase (ATP) activity |	GO:0005829 cytosol |
orf19.6178	FBP1	7.52216	0.012936	Fructose-1,6-bisphosphatase, a key enzyme of gluconeogenesis; involved in the carbohydrate metabolism; regulated by Efg1p, Ssn6p; upregulated upon phagocytosis, effecting switch from glycolysis to gluconeogenesis in macrophage		GO:0006094 gluconeogenesis | GO:0006800 oxygen and reactive oxygen species metabolic process |	GO:0042132 fructose 1,6-bisphosphate 1-phosphatase activity |	GO:0005829 cytosol |
orf19.3651	PGK1	2.12708	0.00812331	Phosphoglycerate kinase; enzyme of glycolysis; localizes to cell wall and to cytoplasm; antigenic during murine or human systemic infection; biofilm, Hog1p, GCN-induced; downregulated upon phagocytosis; possible N-glycosylation at N349		GO:0006096 glycolysis | GO:0051701 interaction with host | GO:0044416 induction by symbiont of host defense response | GO:0006094 gluconeogenesis |	GO:0004618 phosphoglycerate kinase activity | GO:0005515 protein binding |	GO:0009986 cell surface | GO:0009277 fungal-type cell wall | GO:0009897 external side of plasma membrane | GO:0005737 cytoplasm | GO:0030446 hyphal cell wall | GO:0005625 soluble fraction | GO:0001950 plasma membrane enriched fraction | GO:0005739 mitochondrion | GO:0005886 plasma membrane |
Pyruvate metabolic process
orf19.5294	PDB1	2.62733	0.0010125	Protein described as similar to pyruvate dehydrogenase; fluconazole-induced; protein level decreased in stationary phase cultures		GO:0006090 pyruvate metabolic process |	GO:0004739 pyruvate dehydrogenase (acetyl-transferring) activity |	GO:0005967 mitochondrial pyruvate dehydrogenase complex | GO:0042645 mitochondrial nucleoid |
orf19.6561	LAT1	1.77797	0.0253618	Protein described as dihydrolipoamide acetyltransferase component (E2) of pyruvate dehydrogenase complex		GO:0006090 pyruvate metabolic process |	GO:0004742 dihydrolipoyllysine-residue acetyltransferase activity |	GO:0005739 mitochondrion |
orf19.3419	MAE1	2.10112	0.0160463	Malic enzyme, mitochondrial; transcription regulated by Mig1p and Tup1p; shows colony morphology-related gene regulation by Ssn6p		GO:0006520 cellular amino acid metabolic process | GO:0006090 pyruvate metabolic process |	GO:0004470 malic enzyme activity | GO:0016619 malate dehydrogenase (oxaloacetate-decarboxylating) activity |	GO:0005739 mitochondrion |
orf19.5021	PDX1	5.68807	0.00207075	Pyruvate dehydrogenase complex protein X, an essential component of the mitochondrial pyruvate dehydrogenase complex which is involved in the respiratory pathway; protein detected by mass spec in exponential and stationary phase cultures		GO:0006086 acetyl-CoA biosynthetic process from pyruvate | GO:0030447 filamentous growth | GO:0042710 biofilm formation |	GO:0004738 pyruvate dehydrogenase activity | GO:0005515 protein binding |	GO:0005967 mitochondrial pyruvate dehydrogenase complex | GO:0005739 mitochondrion |
Glycolysis
orf19.1067	GPM2	1.61343	0.02806	Protein described as phosphoglycerate mutase; decreased expression in hyphae compared to yeast-form cells; macrophage/pseudohyphal-repressed; induced by high levels of peroxide stress, farnesol-induced		GO:0006096 glycolysis | GO:0006094 gluconeogenesis |	GO:0004619 phosphoglycerate mutase activity |	GO:0005829 cytosol | GO:0009277 fungal-type cell wall |
orf19.6165	KGD1	1.97702	0.0122885	Protein described as 2-oxoglutarate dehydrogenase; regulated by Efg1p under yeast-form but not hyphal growth conditions; transcription is upregulated in an RHE model of oral candidiasis; detected by mass spec in stationary phase cultures		GO:0006099 tricarboxylic acid cycle | GO:0006103 2-oxoglutarate metabolic process |	GO:0004591 oxoglutarate dehydrogenase (succinyl-transferring) activity |	GO:0042645 mitochondrial nucleoid | GO:0009353 mitochondrial oxoglutarate dehydrogenase complex |
orf19.6745	TPI1	2.39254	0.0154129	Triose-phosphate isomerase; glycolysis/gluconeogenesis; antigenic in mouse or human; mutation affects filamentous growth; biofilm-induced; macrophage-downregulated protein; detected by mass spec in exponential and stationary phase culture		GO:0044416 induction by symbiont of host defense response | GO:0030447 filamentous growth | GO:0006094 gluconeogenesis | GO:0006096 glycolysis |	GO:0004807 triose-phosphate isomerase activity |	GO:0009986 cell surface | GO:0030446 hyphal cell wall | GO:0005625 soluble fraction | GO:0005829 cytosol | GO:0009277 fungal-type cell wall | GO:0001950 plasma membrane enriched fraction | GO:0005739 mitochondrion |
Tricarboxylic acid cycle intermediate metabolic process
orf19.1480		2.23224	0.0100758	Protein described as succinate dehydrogenase, enzyme of citric acid cycle; downregulated by Efg1p; repressed by nitric oxide		GO:0006099 tricarboxylic acid cycle |	GO:0000104 succinate dehydrogenase activity |	GO:0005886 plasma membrane |
orf19.1860	LSC2	2.52111	0.00257148	Protein described as beta subunit of succinate-CoA ligase; transcription regulated by Mig1p and Tup1p; transcriptionally regulated by iron; expression greater in high iron; filament induced		GO:0006099 tricarboxylic acid cycle | GO:0006104 succinyl-CoA metabolic process |	GO:0004774 succinate-CoA ligase activity | GO:0004775 succinate-CoA ligase (ADP-forming) activity |	GO:0005759 mitochondrial matrix | GO:0005739 mitochondrion |
orf19.543	FUM11	2.66624	0.0124652	Protein described as fumarate hydratase; transcriptionally regulated by iron; expression greater in high iron; protein detected by mass spec in exponential and stationary phase cultures		GO:0006099 tricarboxylic acid cycle | GO:0006106 fumarate metabolic process |	GO:0004333 fumarate hydratase activity |	GO:0005829 cytosol | GO:0005759 mitochondrial matrix |
orf19.4197	YHM2	1.62538	0.00666394	Alkaline upregulated		GO:0006842 tricarboxylic acid transport | GO:0000002 mitochondrial genome maintenance |	GO:0005371 tricarboxylate secondary active transmembrane transporter activity | GO:0003677 DNA binding |	GO:0005743 mitochondrial inner membrane | GO:0042645 mitochondrial nucleoid | GO:0005886 plasma membrane |
Hexose transport
orf19.1587	HGT20	1.96337	0.00103174	Putative glucose transporter of the major facilitator superfamily; the C. albicans glucose transporter family comprises 20 members; 12 probable membrane-spanning segments; regulated by Nrg1p		GO:0015758 glucose transport | GO:0008643 carbohydrate transport |	GO:0005355 glucose transmembrane transporter activity | GO:0051119 sugar transmembrane transporter activity |	GO:0005887 integral to plasma membrane | GO:0016020 membrane |
orf19.2023	HGT7	2.20538	0.0046714	Putative glucose transporter, major facilitator superfamily; glucose-, fluconazole-, Snf3p-induced, expressed at high glucose; upregulated in biofilm; C. albicans glucose transporter family comprises 20 members; 12 TM regions predicted		GO:0015758 glucose transport | GO:0042493 response to drug | GO:0008643 carbohydrate transport |	GO:0005355 glucose transmembrane transporter activity | GO:0015578 mannose transmembrane transporter activity | GO:0005353 fructose transmembrane transporter activity | GO:0051119 sugar transmembrane transporter activity |	GO:0005887 integral to plasma membrane | GO:0016020 membrane | GO:0005886 plasma membrane |
orf19.3669	SHA3	2.01086	0.00592742	Protein similar to S. cerevisiae Sha3p, which is a serine/threonine kinase involved in glucose transport; transposon mutation affects filamentous growth; fluconazole-induced; ketoconazole-repressed; induced in response to alpha pheromone		GO:0030447 filamentous growth | GO:0006468 protein amino acid phosphorylation | GO:0015758 glucose transport | GO:0045944 positive regulation of transcription from RNA polymerase II promoter | GO:0009749 response to glucose stimulus |	GO:0004674 protein serine/threonine kinase activity |	GO:0005634 nucleus | GO:0005737 cytoplasm |
NADPH regeneration
orf19.4371	TAL1	1.63831	0.05376	Predicted ORF in Assemblies 19, 20 and 21; biofilm induced; oxidative stress-induced via Cap1p; induced by nitric oxide in yhb1 mutant; protein detected by mass spec in exponential and stationary phase cultures		GO:0006098 pentose-phosphate shunt |	GO:0004801 transaldolase activity |	GO:0005737 cytoplasm |
orf19.1701	RKI1	3.83398	0.0154042	Predicted ORF in Assemblies 19, 20 and 21		GO:0008615 pyridoxine biosynthetic process | GO:0006098 pentose-phosphate shunt |	GO:0004751 ribose-5-phosphate isomerase activity |	GO:0005634 nucleus | GO:0005737 cytoplasm |
Dehydro-D-arabinono-1,4-lactone biosynthesis
orf19.2172	ARA1	5.75696	0.00639077	D-Arabinose dehydrogenase; in dehydro-D-arabinono-1,4-lactone biosynthesis; NADP+ cofactor; active toward D-arabinose, L-fucose, L-xylose, L-galactose; inhibited by metal ions, thiol group-specific reagents; induced on polystyrene adherence		GO:0019752 carboxylic acid metabolic process | GO:0005975 carbohydrate metabolic process |	GO:0045290 D-arabinose 1-dehydrogenase [NAD(P)+] activity |	GO:0005829 cytosol |
orf19.7551	ALO1	2.33815	0.00361858	D-Arabinono-1,4-lactone oxidase, involved in biosynthesis of dehydro-D-arabinono-1,4-lactone, which has a protective role against oxidative damage; required for full virulence in a mouse model of systemic infection		GO:0006767 water-soluble vitamin metabolic process | GO:0006979 response to oxidative stress | GO:0009405 pathogenesis | GO:0030448 hyphal growth | GO:0070485 dehydro-D-arabinono-1,4-lactone biosynthetic process |	GO:0003885 D-arabinono-1,4-lactone oxidase activity |	GO:0005739 mitochondrion | GO:0031307 integral to mitochondrial outer membrane | GO:0005886 plasma membrane |
orf19.6816		2.94031	0.00906493	S. cerevisiae ortholog YJR096W has alditol:NADP+ 1-oxidoreductase activity, has role in arabinose catabolic process, cellular response to oxidative stress, D-xylose catabolic process and localizes to nucleus, cytoplasm
Others
orf19.4833	MLS1	1.99336	0.0131858	Malate synthase; glyoxylate cycle enzyme; no mammalian homolog; transcription induced upon phagocytosis by macrophage; regulated upon white-opaque switching; biofilm-repressed; strong oxidative stress induced; stationary phase enriched	glyoxylate cycle
orf19.5628		15.6169	0.00537828	Mitochondrial dicarboxylate transporter; possibly an essential gene, disruptants not obtained by UAU1 method
orf19.6263		2.63511	0.00607642	Predicted membrane transporter, member of the monocarboxylate porter (MCP) family, major facilitator superfamily (MFS)
orf19.6423	FBP26	3.3725	0.00192663	S. cerevisiae ortholog FBP26 has fructose-2,6-bisphosphate 2-phosphatase activity and has role in glucose metabolic process	fructose 2,6-bisphosphate metabolic process
Translation
orf19.2610	ARC2	1.91211	0.0058301	Predicted ORF in Assemblies 19, 20 and 21		GO:0006409 tRNA export from nucleus | GO:0043038 amino acid activation |	GO:0000049 tRNA binding |	GO:0017102 methionyl glutamyl tRNA synthetase complex |
orf19.3415.1	RPL32	1.90175	0.0065374	Predicted ribosomal protein		GO:0006412 translation |	GO:0003735 structural constituent of ribosome |
orf19.3649	FES1	2.12575	0.00117748	Predicted ORF in Assemblies 19, 20 and 21		GO:0006412 translation |	GO:0000774 adenyl-nucleotide exchange factor activity |	GO:0022626 cytosolic ribosome |
orf19.1700	RPS7A	2.37997	0.00709408	Predicted ribosomal protein; genes encoding cytoplasmic ribosomal subunits, translation factors, and tRNA synthetases are downregulated upon phagocytosis by murine macrophage		GO:0006412 translation | GO:0042254 ribosome biogenesis |	GO:0003735 structural constituent of ribosome |	GO:0032040 small-subunit processome | GO:0030686 90S preribosome |
orf19.2852	MRP21	1.9213	0.00313115	Predicted ORF in Assemblies 19, 20 and 21		GO:0006413 translational initiation |	GO:0003735 structural constituent of ribosome |	GO:0005763 mitochondrial small ribosomal subunit |
orf19.5746	ALA1	2.01703	0.015329	Alanyl-tRNA synthetase; translational regulation generates cytoplasmic and mitochondrial forms; regulated by Gcn4p; repressed upon amino acid starvation (3-AT); translation-related genes downregulated upon phagocytosis by murine macrophage		GO:0006419 alanyl-tRNA aminoacylation |	GO:0004813 alanine-tRNA ligase activity |	GO:0005739 mitochondrion | GO:0005737 cytoplasm |
Transcription
orf19.3405	ZCF18	1.62762	0.00759857	Putative transcription factor with zinc finger DNA-binding motif; heterozygous null mutant displays sensitivity to virgineone; possibly spurious ORF (Annotation Working Group prediction)		GO:0006355 regulation of transcription, DNA-dependent |	GO:0003700 transcription factor activity |
orf19.4342	SUT2	2.57931	0.00762192	Predicted ORF in Assemblies 19, 20 and 21		GO:0015918 sterol transport | GO:0006357 regulation of transcription from RNA polymerase II promoter |	GO:0003700 transcription factor activity | GO:0003704 specific RNA polymerase II transcription factor activity |	GO:0005634 nucleus |
orf19.1135	CAS1	1.6137	0.0475796	Putative transcription factor with beta-barrel DNA-binding motif; mutation causes marginal increase in caspofungin sensitivity		GO:0006355 regulation of transcription, DNA-dependent | GO:0000727 double-strand break repair via break-induced replication | GO:0030466 chromatin silencing at silent mating-type cassette | GO:0006303 double-strand break repair via nonhomologous end joining | GO:0000723 telomere maintenance | GO:0006333 chromatin assembly or disassembly |	GO:0003700 transcription factor activity | GO:0003723 RNA binding |	GO:0005635 nuclear envelope | GO:0043564 Ku70 |
orf19.339	NDE1	1.74281	0.00454689	Putative NADH dehydrogenase that could act alternatively to complex I in respiration; caspofungin repressed; fungal-specific (no human or murine homolog); transcription is upregulated in both intermediate and mature biofilms		GO:0006355 regulation of transcription, DNA-dependent | GO:0001300 chronological cell aging | GO:0006116 NADH oxidation | GO:0019655 glucose catabolic process to ethanol |	GO:0003700 transcription factor activity | GO:0003954 NADH dehydrogenase activity |	GO:0005739 mitochondrion | GO:0005886 plasma membrane |
orf19.5548	LYS14	1.6162	0.00872675	Putative transcription factor with zinc cluster DNA-binding motif; has similarity to S. cerevisiae Lys14p, which is a transcription factor involved in the regulation of lysine biosynthesis genes		GO:0019878 lysine biosynthetic process via aminoadipic acid | GO:0006355 regulation of transcription, DNA-dependent |	GO:0003700 transcription factor activity | GO:0043565 sequence-specific DNA binding | GO:0016563 transcription activator activity |	GO:0005634 nucleus |
orf19.7598	AHC1	1.73695	0.00537098	Predicted ORF in Assemblies 19, 20 and 21		GO:0006337 nucleosome disassembly |		GO:0005671 Ada2/Gcn5/Ada3 transcription activator complex |
orf19.7539	INO2	2.07141	0.0087327	Transcriptional activator that may be involved in regulation of ribosomal protein genes; forms a heterodimer with Ino4p; related to S. cerevisiae Ino2p		GO:0045944 positive regulation of transcription from RNA polymerase II promoter |	GO:0016563 transcription activator activity | GO:0003677 DNA binding |
orf19.396	EAF6	1.93453	0.032008	Subunit of the NuA4 histone acetyltransferase complex		GO:0016573 histone acetylation |	GO:0043166 H4/H2 histone acetyltransferase activity |	GO:0035267 NuA4 histone acetyltransferase complex |
orf19.7150	NRG1	1.61694	0.0327119	Transcriptional repressor; regulates hyphal genes, virulence genes, chlamydospore development, and genes involved in rescue and stress responses; effects both Tup1p-dependent (major) and -independent (minor) regulation		GO:0016481 negative regulation of transcription | GO:0000122 negative regulation of transcription from RNA polymerase II promoter | GO:0009405 pathogenesis | GO:0030447 filamentous growth | GO:0030448 hyphal growth | GO:0001410 chlamydospore formation | GO:0006355 regulation of transcription, DNA-dependent | GO:0009372 quorum sensing | GO:0045827 negative regulation of isoprenoid metabolic proces…	GO:0016564 transcription repressor activity | GO:0003704 specific RNA polymerase II transcription factor activity | GO:0003690 double-stranded DNA binding | GO:0003700 transcription factor activity | GO:0043565 sequence-specific DNA binding |
orf19.4318	MIG1	2.53337	0.0130977	Transcriptional repressor; regulates genes for utilization of carbon sources; Tup1p-dependent and -independent functions; upregulated in biofilm; hyphal downregulated; caspofungin repressed; functional homolog of S. cerevisiae Mig1p		GO:0016481 negative regulation of transcription | GO:0015976 carbon utilization | GO:0006357 regulation of transcription from RNA polymerase II promoter | GO:0006006 glucose metabolic process | GO:0006355 regulation of transcription, DNA-dependent | GO:0000433 negative regulation of transcription from RNA polymerase II promoter by glucose |	GO:0016564 transcription repressor activity | GO:0003700 transcription factor activity | GO:0003690 double-stranded DNA binding | GO:0003714 transcription corepressor activity | GO:0043565 sequence-specific DNA binding | GO:0016566 specific transcriptional repressor activity |	GO:0005634 nucleus | GO:0005641 nuclear envelope lumen | GO:0005737 cytoplasm |
Stress
orf19.7306		1.65876	0.0277171	Protein of aldo-keto reductase family; increased transcription associated with MDR1 overexpression, benomyl or long-term fluconazole treatment; overexpression does not affect drug or oxidative stress sensitivity				GO:0005634 nucleus | GO:0005737 cytoplasm |
orf19.3707	YHB1	11.168	0.000119385	Nitric oxide dioxygenase; acts in nitric oxide scavenging/detoxification; role in virulence in mouse; not essential for viability; similar to S. cerevisiae Yhb1p; transcription activated by NO, macrophage interaction; hyphal downregulated		GO:0009405 pathogenesis | GO:0009636 response to toxin | GO:0046210 nitric oxide catabolic process | GO:0052565 response to defense-related host nitric oxide production | GO:0006950 response to stress |	GO:0008941 nitric oxide dioxygenase activity | GO:0016966 nitric oxide reductase activity |	GO:0005829 cytosol | GO:0005759 mitochondrial matrix |
orf19.5604	MDR1	2.85008	0.000409473	Multidrug efflux pump of plasma membrane; member of the MDR family of major facilitator transporter superfamily; methotrexate is preferred substrate; overexpression in drug-resistant clinical isolates confers fluconazole resistance		GO:0006855 multidrug transport | GO:0046618 drug export | GO:0042493 response to drug | GO:0015903 fluconazole transport | GO:0042710 biofilm formation | GO:0006979 response to oxidative stress | GO:0009405 pathogenesis | GO:0009636 response to toxin | GO:0015893 drug transport |	GO:0015559 multidrug efflux pump activity | GO:0015244 fluconazole transporter activity | GO:0015238 drug transporter activity |	GO:0005886 plasma membrane | GO:0016021 integral to membrane | GO:0005887 integral to plasma membrane | GO:0016020 membrane |
orf19.508	QDR1	3.83875	7.34709e-05	Putative transporter of antibiotic resistance; transcription is regulated by Nrg1p and Tup1p; caspofungin repressed; expression is regulated upon white-opaque switching		GO:0006855 multidrug transport | GO:0015893 drug transport |	GO:0015559 multidrug efflux pump activity | GO:0015238 drug transporter activity |	GO:0005887 integral to plasma membrane | GO:0005886 plasma membrane | GO:0016020 membrane |
orf19.6000	CDR1	1.73195	0.0495397	Multidrug transporter of ATP-binding cassette (ABC) superfamily; transports phospholipids in an in-to-out direction; transcription induced by beta-estradiol, progesterone, corticosteroid, or cholesterol		GO:0042493 response to drug | GO:0006855 multidrug transport | GO:0046618 drug export | GO:0015903 fluconazole transport | GO:0045332 phospholipid translocation | GO:0045117 azole transport | GO:0042710 biofilm formation | GO:0006979 response to oxidative stress | GO:0006810 transport | GO:0048545 response to steroid hormone stimulus |	GO:0005215 transporter activity | GO:0042626 ATPase activity, coupled to transmembrane movement of substances | GO:0015239 multidrug transporter activity | GO:0015238 drug transporter activity | GO:0015244 fluconazole transporter activity | GO:0005548 phospholipid transporter activity | GO:0045118 azole transporter activity | GO:0017111 nucleoside-triphosphatase activity | GO:0008144 drug binding…	GO:0005887 integral to plasma membrane | GO:0005886 plasma membrane | GO:0016020 membrane | GO:0009986 cell surface | GO:0045121 membrane raft | GO:0016021 integral to membrane | GO:0005739 mitochondrion |
orf19.1048	IFD6	2.51734	0.0150943	Aldo-keto reductase family member; similar to aryl alcohol dehydrogenases, S. cerevisiae Ypl088wp; increased protein correlates with MDR1 overexpression (but not CDR1 or CDR2) in fluconazole-resistant clinical isolates; farnesol regulated		GO:0006081 cellular aldehyde metabolic process | GO:0042710 biofilm formation |	GO:0018456 aryl-alcohol dehydrogenase activity |
orf19.3131	OYE32	2.46438	0.0226578	Protein of NAD(P)H oxidoreductase family; induced by nitric oxide, amphotericin B, oxidative stress (via Cap1p); increased transcription associated with MDR1 overexpression or benomyl treatment; macrophage-downregulated protein abundance		GO:0045454 cell redox homeostasis |	GO:0003959 NADPH dehydrogenase activity |
orf19.4309	GRP2	3.10598	0.0148781	Similar to S. cerevisiae Gre2p (methylglyoxal reductase); antigenic in human; regulation associated with azole resistance; induced in core stress response or by oxidative stress (via Cap1p), fluphenazine, benomyl, or fluconazole (long term)			GO:0016491 oxidoreductase activity |	GO:0005625 soluble fraction |
orf19.7042		1.85334	0.0242911	Increased transcription is observed upon benomyl treatment or in an azole-resistant strain that overexpresses MDR1; induced by nitric oxide
orf19.7166		2.03052	0.0112785	Predicted ORF in Assemblies 19, 20 and 21; increased transcription is observed in an azole-resistant strain that overexpresses MDR1; transcriptionally activated by Mnl1p under weak acid stress
orf19.7085		2.29447	0.0077984	Predicted ORF in Assemblies 19, 20 and 21; induced in core stress response; induced by heavy metal (cadmium) stress via Hog1p; oxidative stress-induced via Cap1p; induced by Mnl1p under weak acid stress; macrophage-downregulated
orf19.3507	MCR1	1.90494	0.00917014	Protein described as NADH-cytochrome-b5 reductase; soluble protein in hyphae; biofilm induced; alkaline downregulated; ketoconazole or flucytosine induced, farnesol-induced		GO:0006979 response to oxidative stress | GO:0006696 ergosterol biosynthetic process |	GO:0004128 cytochrome-b5 reductase activity |	GO:0005625 soluble fraction | GO:0031307 integral to mitochondrial outer membrane | GO:0005758 mitochondrial intermembrane space |
orf19.6757	GCY1	1.70075	0.0223144	Predicted ORF in Assemblies 19, 20 and 21; mutation confers hypersensitivity to toxic ergosterol analog; farnesol-downregulated; protein detected by mass spec in stationary phase cultures		GO:0009651 response to salt stress | GO:0042493 response to drug | GO:0042843 D-xylose catabolic process | GO:0019568 arabinose catabolic process | GO:0006979 response to oxidative stress |	GO:0004032 aldehyde reductase activity |	GO:0005634 nucleus | GO:0005737 cytoplasm |
Cell wall
orf19.2355	ALS10	1.60544	0.013383	ALS family protein; ALS family includes cell-surface glycoproteins, some with adhesin function; putative GPI-anchor; filament induced; regulated by Nrg1p, Rfg1p, Tup1p; merged with orf19.1816 in Assembly 20
orf19.251		2.46712	0.00982271	ThiJ/PfpI protein family; antigenic (Cand a 3 allergen); binds human immunoglobulin E; 2 N-glycosylation motifs; alkaline, fluconazole, Hog1p-downregulated; induced in core stress response or by oxidative stress (via Cap1p)				GO:0030446 hyphal cell wall | GO:0005625 soluble fraction |
orf19.5563	RNH1	1.6271	0.00339122	Protein described as Ribonuclease H (RNAse H); hyphal-induced; flucytosine induced; similar to orf19.5564 (see Locus History)		GO:0007047 cell wall organization | GO:0006260 DNA replication |	GO:0004523 ribonuclease H activity |	GO:0005623 cell |
orf19.3417	ACF2	1.61091	0.00742912	Putative endo-1,3-beta-glucanase; fungal-specific (no human or murine homolog)		GO:0030036 actin cytoskeleton organization |	GO:0004338 glucan 1,3-beta-glucosidase activity | GO:0042973 glucan endo-1,3-beta-D-glucosidase activity |	GO:0005622 intracellular |
Amino acid metabolism
orf19.6127	LPD1	9.27159	0.00260644	Putative dihydrolipoamide dehydrogenase; soluble protein in hyphae; antigenic during human oral infection and murine systemic infection; macrophage-induced protein		GO:0006520 cellular amino acid metabolic process | GO:0009405 pathogenesis | GO:0006086 acetyl-CoA biosynthetic process from pyruvate | GO:0006552 leucine catabolic process | GO:0006090 pyruvate metabolic process | GO:0006574 valine catabolic process | GO:0006550 isoleucine catabolic process | GO:0006564 L-serine biosynthetic process | GO:0006103 2-oxoglutarate metabolic process | GO:0006546 glyc…	GO:0004148 dihydrolipoyl dehydrogenase activity | GO:0004375 glycine dehydrogenase (decarboxylating) activity | GO:0004738 pyruvate dehydrogenase activity | GO:0004591 oxoglutarate dehydrogenase (succinyl-transferring) activity |	GO:0005625 soluble fraction | GO:0005967 mitochondrial pyruvate dehydrogenase complex | GO:0042645 mitochondrial nucleoid | GO:0005960 glycine cleavage complex | GO:0009353 mitochondrial oxoglutarate dehydrogenase complex |
orf19.6422	SSY5	3.3725	0.00192663	Protein similar to S. cerevisiae Ssy5p, which is a component of a complex that senses external amino acids		GO:0007606 sensory perception of chemical stimulus | GO:0043200 response to amino acid stimulus | GO:0016485 protein processing |	GO:0016597 amino acid binding | GO:0004252 serine-type endopeptidase activity |	GO:0019897 extrinsic to plasma membrane |
orf19.1193	GNP1	1.60923	0.0277308	Protein described as similar to asparagine and glutamine permease; fluconazole or caspofungin induced; transcription is regulated by Nrg1p, Mig1p, Tup1p, Gcn2p, Gcn4p, and alkaline regulated by Rim101p; fungal-specific		GO:0006865 amino acid transport | GO:0055085 transmembrane transport |	GO:0015193 L-proline transmembrane transporter activity |	GO:0005886 plasma membrane |
orf19.583		1.89416	0.0270179	Putative indoleamine 2,3-dioxygenase (IDO); IDO is the rate-limiting enzyme of tryptophan catabolism via kynurenine pathway; enzyme inhibition by 1-methyl-D,L-tryptophan causes increased hyphal growth; expressed in yeast-form cells and hyphae		GO:0019674 NAD metabolic process | GO:0019441 tryptophan catabolic process to kynurenine | GO:0030448 hyphal growth | GO:0034354 de novo NAD biosynthetic process from tryptophan | GO:0016233 telomere capping |	GO:0004833 tryptophan 2,3-dioxygenase activity |	GO:0005737 cytoplasm |
orf19.3418	AFP98	1.61091	0.00742912	Predicted ORF in Assemblies 19, 20 and 21		GO:0019547 arginine catabolic process to ornithine |	GO:0004053 arginase activity |
orf19.3554	AAT1	3.56109	0.0458569	Protein described as aspartate aminotransferase; soluble protein in hyphae; macrophage-induced protein; alkaline upregulated; amphotericin B repressed; gene used for strain identification by multilocus sequence typing, farnesol-induced		GO:0006536 glutamate metabolic process | GO:0006533 aspartate catabolic process |	GO:0004069 L-aspartate |	GO:0005625 soluble fraction | GO:0005737 cytoplasm |
orf19.88	ILV5	2.20806	0.0151634	Protein described as ketol-acid reductoisomerase; antigenic during human or murine infection; regulated by Gcn4p; amino acid starvation (3-aminotriazole) induced; biofilm induced; macrophage-downregulated protein; no human or murine homolog		GO:0009082 branched chain family amino acid biosynthetic process | GO:0000002 mitochondrial genome maintenance |	GO:0004455 ketol-acid reductoisomerase activity |	GO:0005625 soluble fraction | GO:0042645 mitochondrial nucleoid |
orf19.1078	HBR2	2.86388	0.013684	Uncharacterized protein, regulated by Gcn4p and hemoglobin; protein detected by mass spec in stationary phase cultures		GO:0019265 glycine biosynthetic process, by transamination of glyoxylate |	GO:0008453 alanine-glyoxylate transaminase activity |	GO:0005739 mitochondrion |
orf19.4536	CYS4	1.60439	0.00461003	Predicted enzyme of sulfur amino acid biosynthesis; antigenic in mouse; upregulated in biofilm; alkaline upregulated; macrophage/pseudohyphal-induced		GO:0019346 transsulfuration | GO:0042493 response to drug | GO:0019343 cysteine biosynthetic process via cystathionine | GO:0006535 cysteine biosynthetic process from serine |	GO:0004122 cystathionine beta-synthase activity |	GO:0005739 mitochondrion |
Proteolysis
orf19.2242	PRB1	1.70095	0.0088598	Putative endoprotease B; regulated by heat, carbon source (GlcNAc-induced), nitrogen, macrophage response, human neutrophils; putative D200-H232-S389 catalytic triad; similar to (but does not replace) S. cerevisiae vacuolar B protease Prb1p		GO:0007039 vacuolar protein catabolic process | GO:0006508 proteolysis | GO:0042594 response to starvation |	GO:0004252 serine-type endopeptidase activity |	GO:0000324 fungal-type vacuole |
orf19.1339	CPY1	2.42209	0.0108785	Carboxypeptidase Y; transcriptionally regulated at yeast-hyphal transition or macrophage response; upregulated in the presence of human neutrophils; regulated by Gcn2p and Gcn4p; putative N-glycosylation		GO:0007039 vacuolar protein catabolic process | GO:0046938 phytochelatin biosynthetic process |	GO:0004180 carboxypeptidase activity | GO:0004185 serine-type carboxypeptidase activity |	GO:0000324 fungal-type vacuole | GO:0005783 endoplasmic reticulum |
orf19.4025	PRE1	1.63401	0.00784968	Upregulated by Rim101p at acid pH; flucytosine induced; amphotericin B repressed		GO:0006950 response to stress | GO:0006511 ubiquitin-dependent protein catabolic process |	GO:0004175 endopeptidase activity |	GO:0019774 proteasome core complex, beta-subunit complex | GO:0005634 nucleus |
orf19.5973	PHB2	1.63368	0.0399786	Predicted ORF in Assemblies 19, 20 and 21		GO:0006508 proteolysis | GO:0000001 mitochondrion inheritance | GO:0001302 replicative cell aging | GO:0045861 negative regulation of proteolysis | GO:0006457 protein folding |		GO:0005743 mitochondrial inner membrane | GO:0005886 plasma membrane |
Vesicle-mediated transport
orf19.1136		1.6137	0.0475796	Predicted ORF in Assemblies 19, 20 and 21		GO:0016192 vesicle-mediated transport |		GO:0030122 AP-2 adaptor complex |
orf19.6770		1.83313	0.0216009	Predicted ORF in Assemblies 19, 20 and 21		GO:0006897 endocytosis | GO:0007015 actin filament organization | GO:0000147 actin cortical patch assembly |	GO:0008093 cytoskeletal adaptor activity |	GO:0030479 actin cortical patch |
orf19.1444		1.91164	0.00222935	Predicted ORF in Assemblies 19, 20 and 21		GO:0006897 endocytosis | GO:0007015 actin filament organization | GO:0000147 actin cortical patch assembly |	GO:0008093 cytoskeletal adaptor activity |	GO:0030479 actin cortical patch | GO:0043332 mating projection tip |
orf19.3412	ATG15	1.73848	0.00721806	Putative lipase; fungal-specific (no human or murine homolog)		GO:0034727 piecemeal microautophagy of nucleus | GO:0034496 multivesicular body membrane disassembly | GO:0006624 vacuolar protein processing |		GO:0005775 vacuolar lumen | GO:0016021 integral to membrane |
Iron ion transport
orf19.5521	ISA1	2.0398	0.00252695	Reported to have possible role in iron-sulfur cluster biogenesis or cytoplasm-to-mitochondrion iron transport; alkaline downregulated; transcriptionally regulated by iron; expression greater in high iron		GO:0006826 iron ion transport |		GO:0005759 mitochondrial matrix |
orf19.4215	FET34	1.76859	0.0178762	Protein similar to multicopper ferroxidase; expression greater in low iron and reduced in a fluconazole-resistant isolate; downregulated by Sfu1p, Hog1p; alkaline upregulated by Rim101p; ciclopirox olamine induced		GO:0033215 iron assimilation by reduction and transport | GO:0046688 response to copper ion | GO:0006827 high-affinity iron ion transport |	GO:0004322 ferroxidase activity | GO:0005381 iron ion transmembrane transporter activity |	GO:0005624 membrane fraction | GO:0033573 high affinity iron permease complex |
Miscellaneous
orf19.7645		1.60539	0.00620641	Biotin protein ligase; catalyzes covalent attachment of biotin to biotin-dependent enzymes including acetyl CoA carboxylase and pyruvate carboxylase		GO:0009305 protein amino acid biotinylation |	GO:0004080 biotin-[propionyl-CoA-carboxylase (ATP-hydrolyzing)] ligase activity | GO:0004079 biotin-[methylmalonyl-CoA-carboxytransferase] ligase activity | GO:0004078 biotin-[methylcrotonoyl-CoA-carboxylase] ligase activity | GO:0004077 biotin-[acetyl-CoA-carboxylase] ligase activity | GO:0018271 biotin-protein ligase activity |	GO:0005737 cytoplasm |
orf19.6760	MDS3	1.69426	0.0259927	Component of an alkaline pH-response pathway distinct from the Rim101p pathway, required for growth and hyphal formation at pH 9 and for full virulence in a mouse model of systemic infection; has a role in chlamydospore formation		GO:0001410 chlamydospore formation | GO:0030448 hyphal growth | GO:0009268 response to pH | GO:0009405 pathogenesis | GO:0007126 meiosis | GO:0042710 biofilm formation |
orf19.3506	DBR1	2.23475	0.0338382	Debranchase; homozygous mutant accumulates lariat intermediates of mRNA splicing		GO:0006401 RNA catabolic process | GO:0016074 snoRNA metabolic process | GO:0007124 pseudohyphal growth | GO:0032197 transposition, RNA-mediated |	GO:0008419 RNA lariat debranching enzyme activity |
orf19.1223	DBF2	2.41739	0.00474631	Essential serine/threonine protein kinase involved in mitotic spindle formation and cytokinesis; required for septum formation, exit from mitosis, and normal hyphal morphogenesis; virulence-group-correlated expression		GO:0007049 cell cycle | GO:0006468 protein amino acid phosphorylation | GO:0007035 vacuolar acidification | GO:0000280 nuclear division | GO:0030448 hyphal growth | GO:0007052 mitotic spindle organization | GO:0007096 regulation of exit from mitosis | GO:0000910 cytokinesis |	GO:0004674 protein serine/threonine kinase activity |	GO:0005935 cellular bud neck | GO:0005816 spindle pole body |
orf19.409		2.60517	0.00244757	Predicted membrane protein; similar to S. cerevisiae Ynr018Wp				GO:0016020 membrane | GO:0005739 mitochondrion | GO:0005886 plasma membrane |
orf19.5543		1.81387	0.0102666	Predicted ORF in Assemblies 19, 20 and 21		GO:0042144 vacuole fusion, non-autophagic | GO:0045324 late endosome to vacuole transport | GO:0006895 Golgi to endosome transport |	GO:0005515 protein binding |	GO:0000329 fungal-type vacuole membrane | GO:0000306 extrinsic to vacuolar membrane |
orf19.5586		1.68951	0.0334568	Predicted ORF in Assemblies 19, 20 and 21		GO:0046856 phosphoinositide dephosphorylation |	GO:0043813 phosphatidylinositol-3,5-bisphosphate 5-phosphatase activity |	GO:0000329 fungal-type vacuole membrane | GO:0019898 extrinsic to membrane |
orf19.6357		2.6113	0.00905297	Predicted ORF in Assemblies 19, 20 and 21		GO:0006913 nucleocytoplasmic transport | GO:0007094 mitotic cell cycle spindle assembly checkpoint |		GO:0005643 nuclear pore | GO:0000776 kinetochore |
orf19.7646		1.60539	0.00620641	Predicted ORF in Assemblies 19, 20 and 21		GO:0006364 rRNA processing | GO:0008361 regulation of cell size | GO:0006457 protein folding |		GO:0005732 small nucleolar ribonucleoprotein complex | GO:0005634 nucleus | GO:0005737 cytoplasm |
orf19.3089		2.35422	0.00990684	Predicted ORF in Assemblies 19, 20 and 21		GO:0042407 cristae formation | GO:0070584 mitochondrion morphogenesis | GO:0034982 mitochondrial protein processing |		GO:0005739 mitochondrion |
orf19.5763		1.73979	0.0238268	Predicted ORF in Assemblies 19, 20 and 21		GO:0009062 fatty acid catabolic process |	GO:0008670 2,4-dienoyl-CoA reductase (NADPH) activity |	GO:0005782 peroxisomal matrix |
orf19.89		1.7308	0.025715	Predicted ORF in Assemblies 19, 20 and 21		GO:0016560 protein import into peroxisome matrix, docking |	GO:0005053 peroxisome matrix targeting signal-2 binding |	GO:0005782 peroxisomal matrix | GO:0005829 cytosol | GO:0005777 peroxisome |
orf19.2875		2.08019	0.00939205	Predicted ORF in Assemblies 19, 20 and 21		GO:0006616 SRP-dependent cotranslational protein targeting to membrane, translocation | GO:0006615 SRP-dependent cotranslational protein targeting to membrane, docking |	GO:0005047 signal recognition particle binding |	GO:0005785 signal recognition particle receptor complex |
orf19.4617		3.84011	0.00278743	Predicted ORF in Assemblies 19, 20 and 21		GO:0019048 virus-host interaction | GO:0006474 N-terminal protein amino acid acetylation |	GO:0004042 amino-acid N-acetyltransferase activity | GO:0004596 peptide alpha-N-acetyltransferase activity |	GO:0031417 NatC complex |
orf19.7513		2.7248	0.00207791	Predicted ORF in Assemblies 19, 20 and 21		GO:0030476 ascospore wall assembly |	GO:0003824 catalytic activity | GO:0019825 oxygen binding |
orf19.4209		1.65778	0.0159069	Predicted ORF in Assemblies 19, 20 and 21		GO:0045116 protein neddylation |	GO:0004839 ubiquitin activating enzyme activity | GO:0019781 NEDD8 activating enzyme activity |
orf19.4883		1.60847	0.0514295	Predicted ORF in Assemblies 19, 20 and 21; constitutive expression independent of MTL or white-opaque status
orf19.3420		1.67087	0.0357284	Predicted ORF in Assemblies 19, 20 and 21; decreased expression in hyphae compared to yeast-form cells
orf19.5732	NOG2	1.63581	0.0292228	Predicted ORF in Assemblies 19, 20 and 21; decreased expression in response to prostaglandins		GO:0000055 ribosomal large subunit export from nucleus |		GO:0030687 preribosome, large subunit precursor | GO:0005730 nucleolus | GO:0005654 nucleoplasm |
orf19.5573		1.64871	0.0397197	Predicted ORF in Assemblies 19, 20 and 21; decreased expression observed in an ssr1 homozygous null mutant
orf19.4248		2.68764	0.018945	Predicted ORF in Assemblies 19, 20 and 21; regulated by Gcn4p; repressed in response to amino acid starvation (3-aminotriazole treatment)			GO:0008474 palmitoyl-(protein) hydrolase activity |	GO:0005634 nucleus | GO:0005737 cytoplasm |
orf19.6722		1.72137	0.0151034	Predicted ORF in Assemblies 19, 20 and 21; similar to S. cerevisiae Rad4p; down-regulation associated with azole resistance		GO:0000715 nucleotide-excision repair, DNA damage recognition | GO:0006289 nucleotide-excision repair |	GO:0003684 damaged DNA binding |	GO:0000111 nucleotide-excision repair factor 2 complex | GO:0000108 repairosome |
orf19.4578	CYT2	1.84421	0.0110392	Protein described as cytochrome c1 heme lyase; transcription is regulated by Nrg1p; transcriptionally regulated by iron; expression greater in high iron		GO:0018063 cytochrome c-heme linkage |	GO:0004408 holocytochrome-c synthase activity |	GO:0005758 mitochondrial intermembrane space |
orf19.2611	MCM6	1.91211	0.0058301	Protein described as part of MCM DNA replication initiation complex; mRNA expression, peak at cell-cycle M/G1 phase; regulated by tyrosol and cell density; repressed in response to alpha pheromone in SpiderM medium		GO:0006267 pre-replicative complex assembly | GO:0006271 DNA strand elongation during DNA replication | GO:0006270 DNA replication initiation | GO:0000084 S phase of mitotic cell cycle | GO:0006268 DNA unwinding during replication |	GO:0003682 chromatin binding | GO:0004003 ATP-dependent DNA helicase activity | GO:0003688 DNA replication origin binding | GO:0043142 single-stranded DNA-dependent ATPase activity | GO:0043140 ATP-dependent 3'-5' DNA helicase activity | GO:0009378 four-way junction helicase activity |	GO:0031261 DNA replication preinitiation complex | GO:0005737 cytoplasm | GO:0005656 pre-replicative complex | GO:0042555 MCM complex |
orf19.5801	RNR21	1.62526	0.055938	Protein described as similar to ribonucleoside-diphosphate reductase; regulated by tyrosol and cell density; transcription is upregulated in response to treatment with ciclopirox olamine; fluconazole or flucytosine induced		GO:0006260 DNA replication | GO:0009263 deoxyribonucleotide biosynthetic process |	GO:0004748 ribonucleoside-diphosphate reductase activity |	GO:0005829 cytosol | GO:0005634 nucleus | GO:0005971 ribonucleoside-diphosphate reductase complex |
orf19.930	PET9	2.71183	0.0014807	Protein involved in ATP biosynthesis; identified in detergent-resistant membrane fraction (possible lipid raft component); 3 predicted transmembrane helices; flucytosine induced; ketoconazole-induced; downregulated by Efg1p		GO:0009061 anaerobic respiration | GO:0009060 aerobic respiration | GO:0006783 heme biosynthetic process | GO:0006839 mitochondrial transport | GO:0015867 ATP transport | GO:0015866 ADP transport | GO:0055085 transmembrane transport |	GO:0005471 ATP |	GO:0005624 membrane fraction | GO:0005743 mitochondrial inner membrane | GO:0005886 plasma membrane |
orf19.2270	SMF12	2.06051	0.000175556	Protein not essential for viability; similar to S. cerevisiae Smf1p, which is a manganese transporter; Gcn4p-regulated; alkaline upregulated; caspofungin repressed		GO:0006828 manganese ion transport |	GO:0005384 manganese ion transmembrane transporter activity |	GO:0000324 fungal-type vacuole | GO:0005886 plasma membrane |
orf19.5561	RAV2	2.58884	0.000492873	Protein similar to S. cerevisiae Rav2p, which is involved in acidification of the vacuole; transposon mutation affects filamentous growth		GO:0030447 filamentous growth | GO:0000747 conjugation with cellular fusion | GO:0007323 peptide pheromone maturation |
orf19.3192	STI1	1.98241	0.0610177	Protein that interacts with Cdc37p and Crk1p in two-hybrid system; may be involved in Cdc37p chaperone activity; biofilm induced; soluble protein in hyphae; protein detected by mass spec in exponential and stationary phase cultures		GO:0006461 protein complex assembly | GO:0006457 protein folding |	GO:0051879 Hsp90 protein binding | GO:0030544 Hsp70 protein binding |	GO:0005625 soluble fraction | GO:0005737 cytoplasm |
orf19.4885	MIR1	1.69628	0.0488236	Putative mitochondrial phosphate transporter; caspofungin repressed; expression is increased in a fluconazole-resistant isolate; induced upon adherence to polystyrene		GO:0006817 phosphate transport |	GO:0015114 phosphate transmembrane transporter activity | GO:0005315 inorganic phosphate transmembrane transporter activity |	GO:0005739 mitochondrion | GO:0005740 mitochondrial envelope | GO:0005886 plasma membrane |
orf19.691	GPD2	2.11883	0.0079663	Similar to glycerol 3-P dehydrogenases; regulated by Ssn6p (colony morphology-related), Nrg1p, Efg1p; induced upon osmotic and oxidative stress (via Hog1p), cell wall regeneration, macrophage/pseudohyphal growth, core stress response		GO:0006973 intracellular accumulation of glycerol |	GO:0004367 glycerol-3-phosphate dehydrogenase (NAD+) activity |	GO:0005737 cytoplasm |
orf19.5544	SAC6	1.81387	0.0102666	Transcription is regulated by Nrg1p and Mig1p; protein level decreased in stationary phase cultures		GO:0006970 response to osmotic stress | GO:0007121 bipolar cellular bud site selection | GO:0006897 endocytosis | GO:0030046 parallel actin filament bundle formation | GO:0007015 actin filament organization |	GO:0051015 actin filament binding | GO:0030674 protein binding, bridging |	GO:0030479 actin cortical patch | GO:0043332 mating projection tip |
orf19.125	EBP1	1.97867	0.00258064	NADPH oxidoreductase; interacts with phenolic substrates, such as 17beta-estradiol; possible role in response to estrogen; induced by oxidative and weak acid stress, nitric oxide, benomyl; activated by Cap1p, Mnl1p; no mammalian homolog		GO:0008202 steroid metabolic process |	GO:0005496 steroid binding | GO:0003959 NADPH dehydrogenase activity | GO:0008144 drug binding | GO:0042562 hormone binding |	GO:0000324 fungal-type vacuole | GO:0030446 hyphal cell wall | GO:0009986 cell surface | GO:0005625 soluble fraction |
Uknown proteins
orf19.2037		3.42514	0.00378316	Predicted ORF in Assemblies 19, 20 and 21
orf19.2163		1.74058	0.00566121	Predicted ORF in Assemblies 19, 20 and 21
orf19.2853		1.9213	0.00313115	Predicted ORF in Assemblies 19, 20 and 21
orf19.3437		1.76911	0.00818642	Predicted ORF in Assemblies 19, 20 and 21
orf19.3643		1.71075	0.0225003	Predicted ORF in Assemblies 19, 20 and 21
orf19.4247		2.68764	0.018945	Predicted ORF in Assemblies 19, 20 and 21
orf19.5293		2.22497	0.00359303	Predicted ORF in Assemblies 19, 20 and 21
orf19.5339		1.84539	0.0201341	Predicted ORF in Assemblies 19, 20 and 21
orf19.5549		1.6162	0.00872675	Predicted ORF in Assemblies 19, 20 and 21
orf19.5606		1.60928	0.0282924	Predicted ORF in Assemblies 19, 20 and 21
orf19.5784		1.74456	0.0135911	Predicted ORF in Assemblies 19, 20 and 21
orf19.6205		1.6028	0.0362967	Predicted ORF in Assemblies 19, 20 and 21
orf19.6488		1.76201	0.0124675	Predicted ORF in Assemblies 19, 20 and 21
orf19.6723		1.72137	0.0151034	Predicted ORF in Assemblies 19, 20 and 21
orf19.7054		2.20527	0.00671825	Predicted ORF in Assemblies 19, 20 and 21
orf19.7473		8.28782	0.00514219	Predicted ORF in Assemblies 19, 20 and 21
orf19.91		1.77239	0.0234587	Predicted ORF in Assemblies 19, 20 and 21
orf19.7199		2.02063	0.00329747	Predicted ORF in Assemblies 19, 20 and 21
orf19.7204		1.60588	0.039529	Predicted ORF in Assemblies 19, 20 and 21
orf19.4850		3.35629	0.0089057	Predicted ORF in Assemblies 19, 20 and 21
orf19.5757		1.7093	0.00310705	Predicted ORF in Assemblies 19, 20 and 21
orf19.670.2		2.19503	0.000941545	ORF Predicted by Annotation Working Group
orf19.3563		1.63839	0.00325784	Protein not essential for viability
orf19.4214		1.67068	0.0310837	Protein not essential for viability
orf19.4246		1.78273	0.0126921	Predicted ORF in Assemblies 19, 20 and 21; similar to S. cerevisiae Ykr070wp; transposon mutation affects filamentous growth; Hog1p-downregulated; shows colony morphology-related gene regulation by Ssn6p; induced during cell wall regeneration		GO:0030447 filamentous growth |
orf19.2024		1.97627	0.0354202	Predicted ORF in Assemblies 19, 20 and 21; possibly spurious ORF (Annotation Working Group prediction)
orf19.3238		1.79325	0.00300656	Predicted ORF in Assemblies 19, 20 and 21; possibly spurious ORF (Annotation Working Group prediction)
orf19.5522		1.65097	0.0129537	Predicted ORF in Assemblies 19, 20 and 21; possibly spurious ORF (Annotation Working Group prediction)
orf19.104		1.85104	0.0153786	Predicted ORF in Assemblies 19, 20 and 21; possibly spurious ORF (Annotation Working Group prediction); transcription is induced in response to alpha pheromone in SpiderM medium
orf19.3508		1.90494	0.00917014	Predicted ORF in Assemblies 19, 20 and 21; protein detected by mass spec in stationary phase cultures
