# Supplementary material for: A Novel Role for the Transcription Factor Cwt1p as a Negative Regulator of Nitrosative Stress in Candida albicans
Source: PLoS One. 2012 Aug 29;7(8):e43956. doi: 10.1371/journal.pone.0043956 (PMC3430608; doi:10.1371/journal.pone.0043956)
Supplement: Table S5 — NO-responsive genes identified by analyzing the transcriptional profile of wt C. albicans exposed to DPTA NONOate for 15 min. (XLSX) [file pone.0043956.s006.xlsx]

## Sheet: Sheet1
Systematic	Normalized	t-test P-value	Common	Description	GO biological process	GO molecular function	GO cellular component
orf19.5635	6.9705	0.000381178	PGA7	Protein described as a putative precursor of a hyphal surface antigen; putative GPI-anchor; induced by ciclopirox olamine, ketoconazole, or by Rim101p at pH 8; regulated during planktonic growth; induced during cell wall regeneration			GO:0009986 cell surface |
orf19.4215	5.92369	0.00364765	FET34	Protein similar to multicopper ferroxidase; expression greater in low iron and reduced in a fluconazole-resistant isolate; downregulated by Sfu1p, Hog1p; alkaline upregulated by Rim101p; ciclopirox olamine induced	GO:0033215 iron assimilation by reduction and transport | GO:0046688 response to copper ion | GO:0006827 high-affinity iron ion transport |	GO:0004322 ferroxidase activity | GO:0005381 iron ion transmembrane transporter activity |	GO:0005624 membrane fraction | GO:0033573 high affinity iron permease complex |
orf19.2179	4.94248	0.00248986	SIT1	Transporter of ferrichrome siderophores, but not ferrioxamine B; required for wild-type invasion of human epithelial cells in vitro, but not for wild-type systemic virulence in mouse; transcription regulated by iron, Sfu1p, Rfg1p, Tup1p	GO:0042928 ferrichrome transport | GO:0042493 response to drug | GO:0015892 siderophore-iron transport |	GO:0042929 ferrichrome transporter activity | GO:0015343 siderophore-iron transmembrane transporter activity |	GO:0005737 cytoplasm | GO:0009986 cell surface | GO:0005886 plasma membrane | GO:0005768 endosome | GO:0016023 cytoplasmic membrane-bounded vesicle | GO:0016020 membrane |
orf19.2762	3.66967	0.00162307	AHP1	Putative alkyl hydroperoxide reductase; immunogenic in mouse; biofilm-induced; fluconazole-induced; amphotericin B, caspofungin, alkaline downregulated; induced in core stress response; regulated by Ssk1p, Nrg1p, Tup1p, Ssn6p, Hog1p	GO:0010038 response to metal ion | GO:0045454 cell redox homeostasis | GO:0006979 response to oxidative stress |	GO:0008785 alkyl hydroperoxide reductase activity | GO:0008379 thioredoxin peroxidase activity |	GO:0030446 hyphal cell wall | GO:0005625 soluble fraction | GO:0001950 plasma membrane enriched fraction | GO:0005737 cytoplasm |
orf19.7227	3.55678	0.00280257		Putative protein phosphatase inhibitor; Hap43p-repressed; homozygous transposon insertion decreases colony wrinkling but does not block true hyphal growth in liquid media; mutation confers hypersensitivity to toxic ergosterol analog	GO:0042493 response to drug | GO:0005977 glycogen metabolic process | GO:0006470 protein amino acid dephosphorylation |	GO:0004864 phosphoprotein phosphatase inhibitor activity |	GO:0005634 nucleus |
orf19.5437	2.63178	0.0343142	RHR2	Putative glycerol 3-phosphatase; roles in osmotic tolerance, glycerol accumulation in response to salt; regulated by macrophage, stress response, yeast-hyphal switch, pheromone, GCN4, HOG1, NRG1, TUP1; antigenic in murine systemic infection	GO:0006071 glycerol metabolic process | GO:0006970 response to osmotic stress | GO:0006114 glycerol biosynthetic process | GO:0042493 response to drug |	GO:0016791 phosphatase activity | GO:0043136 glycerol-3-phosphatase activity | GO:0000121 glycerol-1-phosphatase activity |	GO:0005625 soluble fraction | GO:0005634 nucleus | GO:0005737 cytoplasm |
orf19.1862	2.53797	0.0302777		Possible stress protein; increased transcription associated with CDR1 and CDR2 overexpression or fluphenazine treatment; transcription regulated by Sfu1p, Nrg1p, Tup1p; stationary phase enriched protein	GO:0016070 RNA metabolic process |		GO:0005634 nucleus | GO:0005737 cytoplasm |
orf19.2948	2.3658	0.0252124	SNO1	Protein with a predicted role in pyridoxine metabolism; expressed during stationary phase; transcription is regulated by Tup1p, Efg1p;	GO:0008614 pyridoxine metabolic process | GO:0006916 anti-apoptosis |	GO:0000107 imidazoleglycerol-phosphate synthase activity |	GO:0005737 cytoplasm |
orf19.3127	2.31871	0.00809465	CZF1	Transcriptional regulator of white-opaque switching frequency; hyphal growth regulator; has C-terminal zinc finger and central Glu-rich region; expression in S. cerevisiae causes dominant-negative inhibition of pheromone response	GO:0030447 filamentous growth | GO:0006355 regulation of transcription, DNA-dependent | GO:0045595 regulation of cell differentiation | GO:0048869 cellular developmental process |	GO:0003700 transcription factor activity | GO:0003677 DNA binding |
orf19.7214	2.19278	0.0373126		Similar to glucan 1,3-beta-glucosidase; regulated by Nrg1p, Tup1p; possibly regulated by Tac1p; induced upon biofilm formation; induced by nitric oxide; induced during cell wall regeneration; detected by mass spec in stationary phase			GO:0005737 cytoplasm |
orf19.4720	2.0287	0.00402393	CTR2	Predicted ORF in Assemblies 19, 20 and 21; induced by nitric oxide; clade-associated gene expression	GO:0015677 copper ion import | GO:0015680 intracellular copper ion transport |	GO:0015088 copper uptake transmembrane transporter activity |	GO:0000329 fungal-type vacuole membrane |
orf19.72	1.99529	0.032946		Predicted ORF from Assembly 19; merged with orf19.4720 in Assembly 20
orf19.2107.1	1.87467	0.02871	STF2	Protein involved in ATP biosynthesis; decreased expression in hyphae compared to yeast-form cells; downregulated by Efg1p; transcription is upregulated in clinical isolates from HIV+ patients with oral candidiasis	GO:0006754 ATP biosynthetic process |		GO:0005634 nucleus | GO:0005737 cytoplasm | GO:0005840 ribosome |
orf19.4816	1.87329	0.0334103		Predicted ORF in Assemblies 19, 20 and 21; induced by nitric oxide
orf19.6116	1.8538	0.0276363	GLK4	Protein described as a glucokinase; decreased expression in hyphae compared to yeast-form cells	GO:0005975 carbohydrate metabolic process |	GO:0004340 glucokinase activity |	GO:0005829 cytosol |
orf19.6202	1.8278	0.0122575	RBT4	Similar to plant pathogenesis-related proteins; required for virulence in mouse systemic, rabbit corneal infections; not required for filamentation; secretion signal; TUP1/RFG1/SSN6/HOG1 repressed; serum, hyphal, pheromone, alkaline-induced	GO:0009405 pathogenesis | GO:0042493 response to drug |		GO:0005576 extracellular region | GO:0005635 nuclear envelope | GO:0005783 endoplasmic reticulum |
orf19.6264.4	1.78003	0.0161963		ORF Predicted by Annotation Working Group	GO:0006412 translation |	GO:0003735 structural constituent of ribosome |
orf19.2671	1.75799	0.0132488		Predicted ORF in Assemblies 19, 20 and 21; Plc1p-regulated	GO:0000304 response to singlet oxygen |		GO:0005886 plasma membrane |
orf19.2396	1.75507	0.00777266	IFR2	Increased transcription is observed upon benomyl treatment; transcription is upregulated in response to treatment with ciclopirox olamine, alpha pheromone; regulated by oxidative stress (via Cap1p) and osmotic stress (via Hog1p)
orf19.3362	1.75176	0.0341133		Predicted ORF in Assemblies 19, 20 and 21	GO:0000304 response to singlet oxygen |		GO:0005886 plasma membrane |
orf19.1437	1.74246	0.0086129		Transcription is negatively regulated by Sfu1p; removed from Assembly 20
orf19.2607	1.71691	0.00631494		Predicted ORF in Assemblies 19, 20 and 21
orf19.4617	1.70287	0.00518535		Predicted ORF in Assemblies 19, 20 and 21	GO:0019048 virus-host interaction | GO:0006474 N-terminal protein amino acid acetylation |	GO:0004042 amino-acid N-acetyltransferase activity | GO:0004596 peptide alpha-N-acetyltransferase activity |	GO:0031417 NatC complex |
orf19.7219	1.70018	0.0182221	FTR1	High-affinity iron permease (ferric citrate, ferrioxamines E or B, transferrin); required for mouse virulence, low-iron growth; iron, amphotericin B, caspofungin, ciclopirox, Hog1p regulated; complements S. cerevisiae ftr1 iron transport	GO:0009405 pathogenesis | GO:0006826 iron ion transport | GO:0006827 high-affinity iron ion transport | GO:0010106 cellular response to iron ion starvation | GO:0033215 iron assimilation by reduction and transport |	GO:0005506 iron ion binding | GO:0005381 iron ion transmembrane transporter activity | GO:0015093 ferrous iron transmembrane transporter activity |	GO:0005886 plasma membrane | GO:0016021 integral to membrane | GO:0009986 cell surface | GO:0033573 high affinity iron permease complex |
orf19.7551	1.70018	0.0372952	ALO1	D-Arabinono-1,4-lactone oxidase, involved in biosynthesis of dehydro-D-arabinono-1,4-lactone, which has a protective role against oxidative damage; required for full virulence in a mouse model of systemic infection	GO:0006767 water-soluble vitamin metabolic process | GO:0006979 response to oxidative stress | GO:0009405 pathogenesis | GO:0030448 hyphal growth | GO:0070485 dehydro-D-arabinono-1,4-lactone biosynthetic process |	GO:0003885 D-arabinono-1,4-lactone oxidase activity |	GO:0005739 mitochondrion | GO:0031307 integral to mitochondrial outer membrane | GO:0005886 plasma membrane |
orf19.4043	1.69218	0.0382132		Predicted ORF in Assemblies 19, 20 and 21; transcription is induced in response to alpha pheromone in SpiderM medium	GO:0006350 transcription | GO:0006950 response to stress |	GO:0003700 transcription factor activity |
orf19.6059	1.68435	0.0484046	TTR1	Putative glutaredoxin; described as a glutathione reductase; upregulated in the presence of human neutrophils, and upon benomyl treatment; alkaline downregulated; regulated by Gcn2p and Gcn4p; required for virulence in mouse model	GO:0009405 pathogenesis | GO:0006979 response to oxidative stress | GO:0045454 cell redox homeostasis |	GO:0004364 glutathione transferase activity | GO:0015036 disulfide oxidoreductase activity | GO:0004602 glutathione peroxidase activity |	GO:0005829 cytosol | GO:0005739 mitochondrion |
orf19.4980	1.67938	0.0369931	HSP70	Putative hsp70 chaperone; role in sensitivity to beta-defensins; heat-shock, amphotericin B, Cd, ketoconazole-induced; farnesol-downregulated in biofilm; farnesol-induced; surface localized in yeast-form and hyphal cells; antigenic in host	GO:0044416 induction by symbiont of host defense response | GO:0009408 response to heat | GO:0051701 interaction with host | GO:0042026 protein refolding | GO:0006461 protein complex assembly | GO:0009636 response to toxin | GO:0006457 protein folding | GO:0006616 SRP-dependent cotranslational protein targeting to membrane, translocation |	GO:0051082 unfolded protein binding | GO:0042277 peptide binding |	GO:0009986 cell surface | GO:0030445 yeast-form cell wall | GO:0030446 hyphal cell wall | GO:0005829 cytosol | GO:0009277 fungal-type cell wall | GO:0005634 nucleus | GO:0005886 plasma membrane |
orf19.681	1.623	0.01949	HAP43	CCAAT-binding factor (CBF)-dependent transcription factor required for iron-limitation response; similar to transcription factor AP-1; transcription is negatively regulated by Sfu1p; ciclopirox olamine induced	GO:0033217 regulation of transcription from RNA polymerase II promoter in response to iron ion starvation |	GO:0003713 transcription coactivator activity |	GO:0016602 CCAAT-binding factor complex |
orf19.3441	1.60889	0.0280283	FRP6	Transcription is regulated by Nrg1p and Tup1p; regulated by Ssn6p; upregulated in the presence of human neutrophils			GO:0016020 membrane |
orf19.5620	1.56497	0.0477485		Predicted ORF in Assemblies 19, 20 and 21; regulated by Gcn4p; induced in response to amino acid starvation (3-aminotriazole treatment); increased transcription is observed upon benomyl treatment or in an azole-resistant strain that overexpresses MDR1	GO:0030968 endoplasmic reticulum unfolded protein response |
orf19.1408	1.54929	0.0197411		Predicted ORF from Assembly 19; merged with orf19.6116 in Assembly 20
orf19.4195.1	1.52689	0.0489083	FCA1	Cytosine deaminase; enzyme of pyrimidine salvage; functional homolog of S. cerevisiae Fcy1p; mutation is associated with resistance to flucytosine (5-FC) in a clinical isolate; hyphal downregulated; gene has intron	GO:0019858 cytosine metabolic process | GO:0008655 pyrimidine salvage | GO:0046087 cytidine metabolic process |	GO:0004131 cytosine deaminase activity |	GO:0005634 nucleus | GO:0005737 cytoplasm |
orf19.2881	1.49517	0.00690299	MNN4	Protein required for normal mannosylphosphorylation of oligosaccharides linked to cell wall proteins, not required for virulence or kidney colonization in mouse systemic infection or for normal interaction with macrophages	GO:0000032 cell wall mannoprotein biosynthetic process | GO:0009405 pathogenesis |
orf19.4402	1.47656	0.0235033		Predicted ORF from Assembly 19; possibly spurious ORF (Annotation Working Group prediction); removed from Assembly 20
orf19.4531	1.47347	0.0243936		Putative PDR-subfamily ABC transporter	GO:0006810 transport |	GO:0042626 ATPase activity, coupled to transmembrane movement of substances | GO:0005524 ATP binding |	GO:0016021 integral to membrane |
orf19.4044	1.46693	0.0237678	MUM2	Protein similar to S. cerevisiae Mum2p; transcription is induced in response to alpha pheromone in SpiderM medium; transcription is regulated by Tup1p	GO:0006279 premeiotic DNA synthesis |
orf19.6741	1.45202	0.0389039		Predicted ORF in Assemblies 19, 20 and 21; regulated by Nrg1p, Tup1p
orf19.5634	1.43762	0.0343928	FRP1	Predicted ferric reductase; gene alkaline-induced directly by Rim101p; iron-chelation-induced by CCAAT-binding factor (with Hap43p); fluconazole-downregulated; ciclopirox olamine induced; colony morphology-related gene regulation by Ssn6p	GO:0006827 high-affinity iron ion transport |	GO:0000293 ferric-chelate reductase activity |
orf19.4802	1.41619	0.0393993	FTH1	Protein not essential for viability; similar to S. cerevisiae Fth1p (putative high affinity iron transporter for intravacuolar stores of iron); repressed by Sfu1p, amphotericin B, caspofungin; induced by alkaline pH, ciclopirox olamine	GO:0006897 endocytosis | GO:0006827 high-affinity iron ion transport |		GO:0000329 fungal-type vacuole membrane |
orf19.4427	1.4132	0.0274251	SKP1	Protein described as subunit D of kinetochore protein complex CBF3; regulated by Gcn4p; repressed in response to amino acid starvation (3-aminotriazole treatment)	GO:0000921 septin ring assembly | GO:0000910 cytokinesis | GO:0051382 kinetochore assembly | GO:0042787 protein ubiquitination during ubiquitin-dependent protein catabolic process | GO:0007035 vacuolar acidification | GO:0000086 G2/M transition of mitotic cell cycle | GO:0043254 regulation of protein complex assembly | GO:0031146 SCF-dependent proteasomal ubiquitin-dependent protein catabolic pro…	GO:0004842 ubiquitin-protein ligase activity | GO:0003688 DNA replication origin binding | GO:0005515 protein binding |	GO:0000152 nuclear ubiquitin ligase complex | GO:0043291 RAVE complex | GO:0005634 nucleus | GO:0019005 SCF ubiquitin ligase complex | GO:0031518 CBF3 complex |
orf19.4216	1.41102	0.0365446	HSP12	Predicted ORF in Assemblies 19, 20 and 21; decreased expression in hyphae compared to yeast-form cells; transcription is increased in populations of cells exposed to fluconazole over multiple generations	GO:0042026 protein refolding | GO:0006979 response to oxidative stress | GO:0009408 response to heat | GO:0006972 hyperosmotic response | GO:0007155 cell adhesion |		GO:0001950 plasma membrane enriched fraction | GO:0005634 nucleus | GO:0005737 cytoplasm | GO:0005886 plasma membrane |
orf19.3749	0.711016	0.0246876	IFC3	Oligopeptide transporter; transcriptionally induced upon phagocytosis by macrophage; induced by BSA or peptides; fluconazole-induced; upregulated by Rim101p at pH 8; virulence-group-correlated expression; no human or murine homolog	GO:0006857 oligopeptide transport | GO:0019740 nitrogen utilization |	GO:0015198 oligopeptide transporter activity |
orf19.2747	0.703256	0.0175476	RGT1	Transcriptional repressor involved in the regulation of glucose transporter genes; has zinc-cluster; similar to S. cerevisiae Rgt1p	GO:0006006 glucose metabolic process | GO:0030447 filamentous growth |	GO:0003702 RNA polymerase II transcription factor activity | GO:0003677 DNA binding | GO:0003714 transcription corepressor activity | GO:0016563 transcription activator activity |
orf19.5097	0.702142	0.0440941	CAT8	Predicted zinc-cluster protein; null mutant shows a defect in transcription of JEN1 lactate permease gene; flucytosine repressed; similar to S. cerevisiae Cat8p but mutant phenotype suggests that it has a different set of target genes	GO:0045944 positive regulation of transcription from RNA polymerase II promoter | GO:0006094 gluconeogenesis | GO:0045722 positive regulation of gluconeogenesis |	GO:0003700 transcription factor activity | GO:0043565 sequence-specific DNA binding | GO:0003704 specific RNA polymerase II transcription factor activity |
orf19.7359	0.683993	0.00818944	CRZ1	Putative transcription factor; similar to S. cerevisiae calcineurin-regulated transcription factor Crz1p; mutant is fluconazole hypersensitive; likely to act downstream of calcineurin; has C2H2 zinc fingers; not required for mouse virulence	GO:0019722 calcium-mediated signaling | GO:0042493 response to drug | GO:0006355 regulation of transcription, DNA-dependent | GO:0010447 response to acidity | GO:0030448 hyphal growth | GO:0009612 response to mechanical stimulus |	GO:0003700 transcription factor activity |	GO:0005737 cytoplasm | GO:0005634 nucleus |
orf19.5674	0.67661	0.018233	PGA10	Plasma membrane protein involved in heme-iron utilization; allows utilization of hemin and hemoglobin as iron sources in host tissues; predicted GPI anchor; hypoxia, ketoconazole, ciclopirox, or hyphal-induced; upregulated by Rim101p at pH8	GO:0006879 cellular iron ion homeostasis | GO:0044011 single-species biofilm formation on inanimate substrate | GO:0020028 hemoglobin import |	GO:0020037 heme binding |	GO:0009986 cell surface | GO:0009277 fungal-type cell wall |
orf19.4393	0.669266	0.035213	CIT1	Protein described as citrate synthase; soluble protein in hyphae; biofilm induced; expression greater in high iron; upregulated upon phagocytosis; Hog1p-downregulated; regulated by Efg1p under yeast-form but not hyphal growth conditions	GO:0006099 tricarboxylic acid cycle | GO:0006537 glutamate biosynthetic process | GO:0006101 citrate metabolic process | GO:0046356 acetyl-CoA catabolic process |	GO:0003878 ATP citrate synthase activity | GO:0004108 citrate (Si)-synthase activity |	GO:0005625 soluble fraction | GO:0005759 mitochondrial matrix | GO:0005739 mitochondrion |
orf19.5612	0.663813	0.0466099	BMT4	Putative beta-mannosyltransferase, required for elongation of beta-mannose chains on the acid-labile fraction of cell wall phosphopeptidomannan; member of a 9-gene family; regulated by Tsa1p, Tsa1Bp	GO:0070135 beta-1,2-oligomannoside metabolic process |
orf19.699	0.650114	0.0125273		Predicted ORF in Assemblies 19, 20 and 21
orf19.1027	0.629752	0.00406953	PDR16	Phosphatidylinositol transfer protein; increased transcription correlates with CDR1 and CDR2 overexpression and azole resistance; induced by fluphenazine, 17-beta-estradiol, ethynyl estradiol, nitric oxide; farnesol-downregulated in biofilm	GO:0042493 response to drug | GO:0016126 sterol biosynthetic process | GO:0015914 phospholipid transport |	GO:0008526 phosphatidylinositol transporter activity |	GO:0001950 plasma membrane enriched fraction | GO:0005811 lipid particle | GO:0005792 microsome |
orf19.2176	0.616682	0.0270953	IFM3	Predicted ORF in Assemblies 19, 20 and 21; Plc1p-regulated
orf19.5763	0.615551	0.0231044		Predicted ORF in Assemblies 19, 20 and 21	GO:0009062 fatty acid catabolic process |	GO:0008670 2,4-dienoyl-CoA reductase (NADPH) activity |	GO:0005782 peroxisomal matrix |
orf19.7585	0.610575	0.0326593	INO1	Inositol-1-phosphate synthase; enzyme of inositol biosynthesis; antigenic in human; repressed by farnesol (in biofilm) or caspofungin; regulated during planktonic growth; upstream inositol/choline regulatory element; glycosylation predicted	GO:0006021 inositol biosynthetic process |	GO:0004512 inositol-3-phosphate synthase activity |	GO:0009986 cell surface | GO:0030446 hyphal cell wall | GO:0005737 cytoplasm |
orf19.6817	0.608858	0.00973687	FCR1	Putative zinc cluster transcription factor; negative regulator of fluconazole, ketoconazole, brefeldin A resistance; transposon mutation affects filamentous growth; partially suppresses S. cerevisiae pdr1 pdr3 mutant fluconazole sensitivity	GO:0042493 response to drug | GO:0030447 filamentous growth | GO:0006355 regulation of transcription, DNA-dependent |	GO:0017076 purine nucleotide binding | GO:0003700 transcription factor activity |	GO:0005634 nucleus |
orf19.7498	0.60523	0.0498219	LEU1	Protein described as 3-isopropylmalate dehydratase; antigenic in human; decreased expression in hyphae compared to yeast-form cells; alkaline downregulated; upregulated in the presence of human whole blood or polymorphonuclear (PMN) cells	GO:0009098 leucine biosynthetic process |	GO:0003861 3-isopropylmalate dehydratase activity |	GO:0005625 soluble fraction |
orf19.1614	0.604142	0.0343873	MEP1	Ammonium permease; Mep1p is a more efficient ammonium permease than Mep2p, whereas Mep2p has additional regulatory role; not essential for viability; 11 predicted transmembrane regions; low mRNA abundance; hyphal downregulated	GO:0006995 cellular response to nitrogen starvation | GO:0015696 ammonium transport | GO:0019740 nitrogen utilization |	GO:0008519 ammonium transmembrane transporter activity |	GO:0005886 plasma membrane |
orf19.6948	0.598499	0.0169512	CCC1	Protein described as predicted manganese transporter; alkaline downregulated; shows colony morphology-related gene regulation by Ssn6p; repressed by nitric oxide	GO:0030026 cellular manganese ion homeostasis | GO:0015684 ferrous iron transport | GO:0006879 cellular iron ion homeostasis | GO:0006828 manganese ion transport | GO:0006874 cellular calcium ion homeostasis | GO:0030447 filamentous growth |	GO:0005384 manganese ion transmembrane transporter activity | GO:0015093 ferrous iron transmembrane transporter activity |	GO:0005624 membrane fraction | GO:0005794 Golgi apparatus | GO:0000329 fungal-type vacuole membrane | GO:0005886 plasma membrane |
orf19.4129	0.597312	0.0276478		Predicted ORF from Assembly 19; merged with orf19.1926 in Assembly 20
orf19.2942	0.589265	0.0196617	DIP5	Putative permease for dicarboxylic amino acids; mutation confers hypersensitivity to toxic ergosterol analog; transcriptionally induced upon phagocytosis by macrophage; Gcn4p-regulated; upregulated by Rim101p at pH 8	GO:0042493 response to drug | GO:0006865 amino acid transport |	GO:0015171 amino acid transmembrane transporter activity |	GO:0005886 plasma membrane |
orf19.4274	0.560874	0.00268092	PUT1	Alkaline upregulated by Rim101p	GO:0006537 glutamate biosynthetic process | GO:0010133 proline catabolic process to glutamate |	GO:0004657 proline dehydrogenase activity |	GO:0005739 mitochondrion |
orf19.4775	0.536925	0.0199191	CTA8	Protein that activates transcription in 1-hybrid assay in S. cerevisiae; transcriptionally activated by Mnl1p under weak acid stress	GO:0009408 response to heat |	GO:0016563 transcription activator activity | GO:0003700 transcription factor activity |	GO:0005634 nucleus |
orf19.4082	0.534003	0.0465467	DDR48	Immunogenic stress-associated protein; regulated by filamentous growth pathways; induced by benomyl, caspofungin, or in azole-resistant strain; Hog1p, farnesol, alkaline downregulated; similar to S. cerevisiae Ddr48p	GO:0006950 response to stress | GO:0030448 hyphal growth | GO:0006979 response to oxidative stress |		GO:0030446 hyphal cell wall |
orf19.6757	0.503572	0.0139803	GCY1	Predicted ORF in Assemblies 19, 20 and 21; mutation confers hypersensitivity to toxic ergosterol analog; farnesol-downregulated; protein detected by mass spec in stationary phase cultures	GO:0009651 response to salt stress | GO:0042493 response to drug | GO:0042843 D-xylose catabolic process | GO:0019568 arabinose catabolic process | GO:0006979 response to oxidative stress |	GO:0004032 aldehyde reductase activity |	GO:0005634 nucleus | GO:0005737 cytoplasm |
orf19.3448	0.502309	0.00106576		Predicted ORF in Assemblies 19, 20 and 21; ketoconazole-repressed; possibly spurious ORF (Annotation Working Group prediction)
orf19.1855	0.475909	0.0059465		Predicted membrane transporter, member of the anion:cation symporter (ACS) family, major facilitator superfamily (MFS); Gcn4p-regulated; flucytosine induced; ketoconazole-repressed; oxidative stress-induced via Cap1p	GO:0006820 anion transport |	GO:0015296 anion |	GO:0016020 membrane |
orf19.1996	0.463859	0.00921594	CHA1	Protein similar to serine/threonine dehydratases, catabolic; negatively regulated by Rim101p; expression greater in low iron; regulated on white-opaque switching; filament induced; transposon mutation affects filamentous growth	GO:0030447 filamentous growth | GO:0009071 serine family amino acid catabolic process |	GO:0016841 ammonia-lyase activity | GO:0004794 L-threonine ammonia-lyase activity | GO:0003941 L-serine ammonia-lyase activity |
orf19.3670	0.463486	0.0175293	GAL1	Galactokinase; transcription regulated by galactose; transcription regulated by Mig1p and Tup1p; not required for systemic mouse virulence; farnesol-downregulated in biofilm; fluconazole-induced	GO:0015757 galactose transport | GO:0019388 galactose catabolic process | GO:0000411 positive regulation of transcription by galactose |	GO:0004335 galactokinase activity | GO:0016563 transcription activator activity |	GO:0005634 nucleus | GO:0005737 cytoplasm |
orf19.1636	0.457257	0.0308702	STE50	Protein with sterile alpha motif (SAM) and Ras-associated domain (RAD); similar to S. cerevisiae Rad50p, which is involved in signal transduction via interaction with and regulation of MAPKKK	GO:0001402 signal transduction during filamentous growth | GO:0000750 pheromone-dependent signal transduction involved in conjugation with cellular fusion | GO:0000161 MAPKKK cascade involved in osmosensory signaling pathway |	GO:0019887 protein kinase regulator activity |	GO:0005737 cytoplasm |
orf19.4779	0.410417	0.00416677		Putative transporter; slightly similar to the Sit1p siderophore transporter; Gcn4p-regulated; fungal-specific (no human or murine homolog); transcriptionally activated by Mnl1p under weak acid stress	GO:0015893 drug transport |	GO:0015239 multidrug transporter activity | GO:0015238 drug transporter activity |	GO:0016020 membrane |
orf19.5193	0.348935	0.00862234		Protein similar to oxidoreductases; transcription is upregulated in response to treatment with ciclopirox olamine; upregulation correlates with clinical development of fluconazole resistance; merged with orf19.6837 in Assembly 20
orf19.6837	0.348733	0.0307414		Predicted ORF in Assemblies 19, 20 and 21			GO:0005737 cytoplasm |
orf19.1442	0.345096	0.00223099	PLB4.5	Putative phospholipase B; Hog1p-induced; regulated by Ssn6p; putative GPI-anchor; repressed during cell wall regeneration; clade-associated gene expression	GO:0030384 phosphoinositide metabolic process |	GO:0004622 lysophospholipase activity |	GO:0005576 extracellular region | GO:0005886 plasma membrane |
orf19.638	0.308978	0.0260088	FDH1	Putative formate dehydrogenase, oxidizes formate to produce CO2; induced during macrophage infection; fluconazole-downregulated; Mig1p regulated; downregulated by Efg1p under yeast, not hyphal, growth conditions; predicted to be cytosolic	GO:0006546 glycine catabolic process | GO:0015942 formate metabolic process | GO:0006735 NADH regeneration | GO:0042183 formate catabolic process |	GO:0008863 formate dehydrogenase activity |	GO:0005829 cytosol |
orf19.6081	0.270075	0.00189424	PHR2	Glycosidase; role in cell wall structure; may act on beta-1,3-glucan prior to beta-1,6-glucan linkage; role in vaginal but not systemic virulence (low pH, not neutral); low pH, high iron, fluconazole induced; Rim101p-downregulated at pH 8	GO:0009405 pathogenesis | GO:0007047 cell wall organization | GO:0031505 fungal-type cell wall organization | GO:0030447 filamentous growth |	GO:0042123 glucanosyltransferase activity | GO:0004553 hydrolase activity, hydrolyzing O-glycosyl compounds | GO:0042124 1,3-beta-glucanosyltransferase activity |	GO:0009986 cell surface | GO:0009277 fungal-type cell wall | GO:0030446 hyphal cell wall | GO:0030445 yeast-form cell wall | GO:0001950 plasma membrane enriched fraction | GO:0045121 membrane raft | GO:0005739 mitochondrion | GO:0030134 ER to Golgi transport vesicle | GO:0005886 plasma membrane | GO:0046658 anchored to plasma membrane |
orf19.6660	0.263894	0.0320066		Predicted ORF in Assemblies 19, 20 and 21			GO:0005739 mitochondrion |
orf19.689	0.237482	0.00118378	PLB1	Phospholipase B; required for wild-type host cell penetration and for wild-type virulence in mouse model of systemic infection; Hog1p-induced; predicted signal sequence, N-glycosylation, and possible Y phosphorylation site, not GPI anchor	GO:0009405 pathogenesis | GO:0044001 migration in host | GO:0030384 phosphoinositide metabolic process |	GO:0004622 lysophospholipase activity |	GO:0005576 extracellular region | GO:0005886 plasma membrane |
orf19.6586	0.225879	0.00644097		Predicted ORF in Assemblies 19, 20 and 21; increased transcription is observed upon benomyl treatment or in an azole-resistant strain that overexpresses MDR1; shows colony morphology-related gene regulation by Ssn6p; induced by nitric oxide, 17-beta-estradiol, ethynyl estradiol; macrophage-downregulated gene	GO:0042493 response to drug |
orf19.909	0.182896	0.0200739	STP4	Putative transcription factor with zinc finger DNA-binding motif; induced in core caspofungin response; shows colony morphology-related gene regulation by Ssn6p; induced by 17-beta-estradiol, ethynyl estradiol	GO:0006388 tRNA splicing, via endonucleolytic cleavage and ligation | GO:0006355 regulation of transcription, DNA-dependent |	GO:0003700 transcription factor activity | GO:0043565 sequence-specific DNA binding |	GO:0005739 mitochondrion | GO:0005634 nucleus |
orf19.4737	0.150144	0.0414545	TPO3	Possible role in polyamine transport; MFS-MDR family; transcription induced by Sfu1p, regulated upon white-opaque switching; decreased expression in hyphae compared to yeast-form cells; regulated by Nrg1p; fungal-specific	GO:0042493 response to drug | GO:0000296 spermine transport | GO:0015893 drug transport |	GO:0000297 spermine transmembrane transporter activity | GO:0015238 drug transporter activity |	GO:0005774 vacuolar membrane | GO:0005886 plasma membrane | GO:0016020 membrane |
orf19.2602	0.0984324	0.0448991	OPT1	Oligopeptide transporter; transports 3-to-5-residue peptides; alleles are distinct, one has intron; not ABC or PTR type transporter; suppresses S. cerevisiae ptr2-2 mutant defects; induced by BSA or peptides; Stp3p, Hog1p regulated	GO:0006857 oligopeptide transport | GO:0006790 sulfur metabolic process | GO:0019740 nitrogen utilization | GO:0042493 response to drug |	GO:0015197 peptide transporter activity | GO:0015198 oligopeptide transporter activity | GO:0005427 proton-dependent oligopeptide secondary active transmembrane transporter activity |	GO:0016021 integral to membrane | GO:0005783 endoplasmic reticulum | GO:0005887 integral to plasma membrane |
orf19.2583.2	0.0942665	0.00128329		Pseudogene; formerly an ORF Predicted by Annotation Working Group	GO:0006790 sulfur metabolic process |	GO:0015198 oligopeptide transporter activity |
