# Supplementary material for: A Novel Role for the Transcription Factor Cwt1p as a Negative Regulator of Nitrosative Stress in Candida albicans
Source: PLoS One. 2012 Aug 29;7(8):e43956. doi: 10.1371/journal.pone.0043956 (PMC3430608; doi:10.1371/journal.pone.0043956)
Supplement: Table S6 — GSEA analysis of DPTA NONOate-differentially expressed in the wt strain. (XLSX) [file pone.0043956.s007.xlsx]

## Sheet: Upregulated transcripts
NAME	SIZE	ES	NES	NOM p-val	FDR q-val	FWER p-val	RANK AT MAX	LEADING EDGE
CICLOPIROX_OLAMINE_UP	52	0.626173	4.40285	0	0	0	642	tags=50%, list=10%, signal=55%
SKO1_UP	447	0.336726	4.33069	0	0	0	949	tags=37%, list=15%, signal=41%
NITROSATIVE STRESS	64	0.537444	4.07489	0	0	0	226	tags=34%, list=4%, signal=35%
ION TRANSPORT_BIO	90	0.47029	4.04075	0	0	0	226	tags=26%, list=4%, signal=26%
DFG16_DN	31	0.708241	4.03166	0	0	0	240	tags=35%, list=4%, signal=37%
LATE BIOFILM_UP	61	0.512966	3.82482	0	0	0	1137	tags=61%, list=18%, signal=73%
METAL ION TRANSPORT_BIO	57	0.515349	3.75791	0	0	0	226	tags=32%, list=4%, signal=32%
EFG1_YEAST_DN	48	0.531397	3.6537	0	0	0	528	tags=48%, list=8%, signal=52%
CATION TRANSPORT_BIO	73	0.463263	3.63671	0	0	0	711	tags=37%, list=11%, signal=41%
BIOFILMBATCH_UP	207	0.326418	3.63543	0	0	0	880	tags=33%, list=14%, signal=37%
TRANSITION METAL ION TRANSPORT_BIO	42	0.567919	3.62549	0	0	0	711	tags=48%, list=11%, signal=53%
WHITE_UP	104	0.402796	3.61291	0	0	0	577	tags=33%, list=9%, signal=35%
RAS1_HYPHAE_DN	41	0.559181	3.5635	0	0	0	204	tags=41%, list=3%, signal=43%
CDC53_DN	232	0.311019	3.47976	0	0	0	780	tags=30%, list=12%, signal=33%
RIM101Ì NRG1_DOWN	200	0.308967	3.44391	0	0	0	613	tags=24%, list=9%, signal=25%
CDC53_UP	190	0.320258	3.39141	0	0	0	1334	tags=42%, list=21%, signal=51%
IRON ION TRANSPORT_BIO	26	0.63446	3.37375	0	0	0	185	tags=38%, list=3%, signal=39%
TAC1_DN	55	0.46982	3.32438	0	0	0	468	tags=42%, list=7%, signal=45%
PMN PHAGOCYTOSIS_UP	190	0.302191	3.29727	0	0	0	890	tags=32%, list=14%, signal=36%
DI-, TRI-VALENT INORGANIC CATION TRANSPORT_BIO	38	0.531966	3.19228	0	0	0	226	tags=32%, list=4%, signal=33%
PMT2/PMT2_DN	42	0.496255	3.19174	0	0	0	1647	tags=64%, list=26%, signal=86%
OXIDOREDUCTASE ACTIVITY, OXIDIZING METAL IONS_MOL	22	0.640529	3.16924	0	0	0	186	tags=41%, list=3%, signal=42%
GAL4_TFBIND	121	0.333357	3.0862	0	0	0	892	tags=36%, list=14%, signal=40%
HYPHAE FBS37 (NANTEL)_DN	74	0.389992	3.05598	0	0	0	892	tags=39%, list=14%, signal=45%
TYE7_TFBIND	284	0.252854	3.0211	0	0	0	1314	tags=35%, list=20%, signal=42%
WHITE_2_UP	433	0.231083	3.0077	0	0	0	755	tags=22%, list=12%, signal=23%
HU_2H_DN	170	0.288588	2.99271	0	3.04554e-05	0.001	606	tags=28%, list=9%, signal=30%
PMT6_CAP2-239_DN	45	0.439426	2.97664	0	2.93677e-05	0.001	337	tags=36%, list=5%, signal=37%
NDT80_UP	71	0.376586	2.91508	0	8.49082e-05	0.003	1097	tags=42%, list=17%, signal=50%
RHE30_UP	176	0.275079	2.89846	0	8.20779e-05	0.003	1844	tags=47%, list=29%, signal=64%
OXIDOREDUCTASE ACTIVITY_MOL	246	0.252077	2.89477	0	7.94302e-05	0.003	911	tags=27%, list=14%, signal=30%
TRANSITION METAL ION HOMEOSTASIS_BIO	46	0.439369	2.87525	0	0.000102621	0.004	963	tags=41%, list=15%, signal=48%
YAK1_Y_DN	202	0.264843	2.85506	0	0.000124383	0.005	338	tags=14%, list=5%, signal=15%
CELL SURFACE_CEL	161	0.279215	2.84816	0	0.000144977	0.006	539	tags=22%, list=8%, signal=24%
RAS1_HYPHAE_UP	35	0.472531	2.8423	0	0.000140835	0.006	248	tags=31%, list=4%, signal=33%
FERRIC-CHELATE REDUCTASE ACTIVITY_MOL	15	0.676606	2.82178	0	0.000182586	0.008	687	tags=60%, list=11%, signal=67%
HYPHAE_FBS_37_UP	51	0.409801	2.78293	0	0.000221731	0.01	415	tags=29%, list=6%, signal=31%
ION TRANSPORTER ACTIVITY_MOL	105	0.310329	2.76443	0	0.000237647	0.011	226	tags=16%, list=4%, signal=17%
OXIDOREDUCTASE ACTIVITY, OXIDIZING METAL IONS, NAD OR NADP AS ACCEPTOR_MOL	17	0.619925	2.75131	0	0.000295237	0.014	687	tags=53%, list=11%, signal=59%
CDC35_HYPHAE_DN	289	0.230166	2.7411	0	0.00032931	0.016	1730	tags=40%, list=27%, signal=53%
DI-, TRI-VALENT INORGANIC CATION HOMEOSTASIS_BIO	51	0.394969	2.73599	0	0.000380992	0.019	741	tags=33%, list=11%, signal=37%
METAL ION HOMEOSTASIS_BIO	55	0.381804	2.71291	0	0.000528664	0.027	1050	tags=38%, list=16%, signal=45%
CELL HOMEOSTASIS_BIO	93	0.311882	2.70888	0	0.000573605	0.028	1368	tags=39%, list=21%, signal=48%
PLASMA MEMBRANE_CEL	251	0.233285	2.70533	0	0.000579398	0.029	767	tags=22%, list=12%, signal=24%
HS_UP	162	0.261187	2.69496	0	0.000639817	0.033	972	tags=30%, list=15%, signal=34%
PSEUDOMONAS_DN	105	0.291558	2.62837	0	0.00125357	0.068	1136	tags=35%, list=18%, signal=42%
CDC5_4H_UP	223	0.238608	2.62116	0	0.00133205	0.073	1310	tags=36%, list=20%, signal=44%
CDC5_2H_DN	65	0.336066	2.59713	0	0.00166506	0.093	539	tags=28%, list=8%, signal=30%
CHITIN- AND BETA-GLUCAN-CONTAINING CELL WALL_CEL	114	0.280542	2.59464	0	0.00169901	0.097	578	tags=24%, list=9%, signal=26%
YEAST-FORM CELL WALL_CEL	32	0.445148	2.57463	0	0.00205865	0.12	539	tags=31%, list=8%, signal=34%
MITOCHONDRIAL RIBOSOME_CEL	64	0.340644	2.57082	0	0.00209883	0.125	2049	tags=63%, list=32%, signal=91%
TRANSITION METAL ION TRANSPORTER ACTIVITY_MOL	20	0.542227	2.56812	0	0.00209024	0.125	695	tags=50%, list=11%, signal=56%
CELL WALL_CEL	128	0.269083	2.56547	0	0.00211275	0.129	578	tags=23%, list=9%, signal=25%
EXTERNAL ENCAPSULATING STRUCTURE_CEL	128	0.269083	2.56084	0	0.00219553	0.134	578	tags=23%, list=9%, signal=25%
HYPHAE FBS37 (NANTEL)_UP	129	0.263119	2.55651	0	0.00224552	0.139	569	tags=22%, list=9%, signal=23%
HU_2H_UP	153	0.250733	2.55584	0	0.00223466	0.141	224	tags=12%, list=3%, signal=12%
CDC5_7H_UP	399	0.200452	2.5498	0	0.00233926	0.15	1026	tags=28%, list=16%, signal=31%
ORGANELLAR RIBOSOME_CEL	64	0.340644	2.54917	0	0.00229893	0.15	2049	tags=63%, list=32%, signal=91%
RHE90_UP	216	0.229363	2.54194	0	0.00239935	0.158	933	tags=26%, list=14%, signal=30%
IRON ION HOMEOSTASIS_BIO	31	0.440796	2.52772	0	0.00263381	0.176	687	tags=32%, list=11%, signal=36%
OS_UP	174	0.242775	2.52597	0	0.00265785	0.18	958	tags=27%, list=15%, signal=31%
HYPHAE_UP	198	0.227577	2.47613	0	0.00404899	0.259	475	tags=17%, list=7%, signal=18%
CATION HOMEOSTASIS_BIO	77	0.301573	2.47018	0	0.00416811	0.269	1368	tags=38%, list=21%, signal=47%
HOMEOSTATIC PROCESS_BIO	104	0.276488	2.46658	0	0.00432268	0.28	1368	tags=36%, list=21%, signal=44%
PMT5_P5-571_UP	29	0.446852	2.45937	0	0.0045355	0.296	101	tags=14%, list=2%, signal=14%
NDT80_DN	42	0.382861	2.45857	0	0.00449165	0.298	578	tags=33%, list=9%, signal=36%
CELL ION HOMEOSTASIS_BIO	77	0.301573	2.43091	0	0.00568153	0.37	1368	tags=38%, list=21%, signal=47%
HYPHAE_DN	230	0.213441	2.42448	0	0.00587823	0.384	621	tags=22%, list=10%, signal=24%
ZAP1-DN	270	0.205063	2.42313	0	0.00591264	0.39	1110	tags=29%, list=17%, signal=34%
ANION TRANSPORT_BIO	16	0.547841	2.38913	0	0.00762782	0.481	365	tags=25%, list=6%, signal=26%
ZAP1-UP	228	0.212727	2.386	0	0.00768283	0.487	1064	tags=28%, list=16%, signal=32%
INORGANIC ANION TRANSPORT_BIO	15	0.566383	2.36314	0	0.00922184	0.558	365	tags=27%, list=6%, signal=28%
OXYGEN AND REACTIVE OXYGEN SPECIES METABOLIC PROCESS_BIO	50	0.339251	2.33202	0.00244499	0.0116354	0.657	1689	tags=50%, list=26%, signal=67%
EFG1_HYPHAE_DN	40	0.362496	2.30394	0.00127551	0.014274	0.723	602	tags=33%, list=9%, signal=36%
PMT5_P5-571_DN	137	0.233572	2.2995	0	0.0145126	0.732	1402	tags=36%, list=22%, signal=45%
SHO1_SGA	36	0.383253	2.29636	0.0012837	0.0146582	0.741	770	tags=31%, list=12%, signal=34%
METAL ION TRANSPORTER ACTIVITY_MOL	32	0.393507	2.28974	0	0.0151407	0.756	226	tags=28%, list=4%, signal=29%
ANION TRANSPORTER ACTIVITY_MOL	19	0.488799	2.28794	0	0.0151045	0.758	365	tags=21%, list=6%, signal=22%
CDC5_9H_UP	152	0.226624	2.28273	0	0.0155601	0.771	1256	tags=31%, list=19%, signal=37%
HYPHAL CELL WALL_CEL	35	0.381128	2.26887	0	0.0171366	0.817	301	tags=23%, list=5%, signal=24%
MONOVALENT INORGANIC CATION TRANSPORT_BIO	17	0.513456	2.26722	0	0.0171488	0.823	545	tags=41%, list=8%, signal=45%
RESPONSE TO OXIDATIVE STRESS_BIO	49	0.32931	2.26078	0	0.0177732	0.84	1689	tags=49%, list=26%, signal=66%
OPAQUE_2_UP	290	0.190345	2.25562	0	0.0182431	0.854	1967	tags=41%, list=30%, signal=56%
ION HOMEOSTASIS_BIO	87	0.264085	2.24949	0.00113122	0.0189096	0.866	1368	tags=34%, list=21%, signal=43%
ADA2_TFBIND	206	0.200774	2.23108	0	0.0213808	0.9	594	tags=21%, list=9%, signal=23%
MITOCHONDRIAL LUMEN_CEL	120	0.235061	2.20855	0	0.0252984	0.94	2049	tags=50%, list=32%, signal=72%
HYPHAE_FBS_37_DN	45	0.330097	2.20707	0.00120773	0.0253107	0.943	488	tags=27%, list=8%, signal=29%
MITOCHONDRIAL MATRIX_CEL	120	0.235061	2.20062	0.00217391	0.025997	0.953	2049	tags=50%, list=32%, signal=72%
HU_6H_UP	251	0.19035	2.19998	0	0.0258347	0.953	914	tags=24%, list=14%, signal=27%
DI-, TRI-VALENT INORGANIC CATION TRANSPORTER ACTIVITY_MOL	30	0.386613	2.16754	0.00272851	0.0325978	0.977	226	tags=27%, list=4%, signal=28%
HYDROLASE ACTIVITY, HYDROLYZING O-GLYCOSYL COMPOUNDS_MOL	30	0.384136	2.16034	0	0.0338682	0.985	1651	tags=50%, list=26%, signal=67%
CATION TRANSPORTER ACTIVITY_MOL	86	0.260631	2.15127	0.00235294	0.0356033	0.987	298	tags=17%, list=5%, signal=18%
CHEMICAL HOMEOSTASIS_BIO	88	0.260119	2.14942	0.0011274	0.0358139	0.987	1368	tags=34%, list=21%, signal=43%
ORGANELLAR SMALL RIBOSOMAL SUBUNIT_CEL	24	0.415608	2.14072	0.0027137	0.0377984	0.991	2049	tags=71%, list=32%, signal=103%
REGULATION OF BIOLOGICAL QUALITY_BIO	152	0.209427	2.13695	0.00215983	0.038319	0.991	1390	tags=32%, list=22%, signal=39%
PMT4_CAP4-216_DN	59	0.288934	2.13156	0.0060024	0.0392836	0.991	905	tags=34%, list=14%, signal=39%
MITOCHONDRIAL SMALL RIBOSOMAL SUBUNIT_CEL	24	0.415608	2.11257	0.00556328	0.044346	0.993	2049	tags=71%, list=32%, signal=103%
YAK1_H_DN	308	0.175108	2.10041	0	0.0477928	0.996	479	tags=15%, list=7%, signal=15%
RESPONSE TO CHEMICAL STIMULUS_BIO	184	0.193758	2.09015	0.00105708	0.0506787	0.999	518	tags=18%, list=8%, signal=19%
RIM101Ì NRG1_UP	163	0.201445	2.07811	0	0.0542414	1	2035	tags=45%, list=32%, signal=65%
BMDM PHAGOCYTOSIS_UP	468	0.156558	2.06992	0	0.0563718	1	872	tags=22%, list=14%, signal=23%
SULFUR METABOLIC PROCESS_BIO	48	0.300518	2.06562	0.00622665	0.0573779	1	3215	tags=71%, list=50%, signal=140%
RTT103_SGA	82	0.246647	2.06275	0.00114025	0.058069	1	737	tags=28%, list=11%, signal=31%
HYDROLASE ACTIVITY, ACTING ON GLYCOSYL BONDS_MOL	34	0.348908	2.05759	0.00662252	0.059427	1	1651	tags=47%, list=26%, signal=63%
CA21CHR3X10	29	0.366902	2.05	0.00277778	0.0616936	1	2053	tags=66%, list=32%, signal=96%
ATPASE ACTIVITY, COUPLED TO TRANSMEMBRANE MOVEMENT OF SUBSTANCES_MOL	62	0.268313	2.04012	0.00116686	0.0651595	1	1652	tags=40%, list=26%, signal=54%
PUS5_SGA	40	0.320646	2.02858	0.0125628	0.0691908	1	2127	tags=60%, list=33%, signal=89%
GAL4_DN	153	0.196784	2.02816	0.0042328	0.0687562	1	490	tags=20%, list=8%, signal=21%
HYDROLASE ACTIVITY, ACTING ON ACID ANHYDRIDES, CATALYZING TRANSMEMBRANE MOVEMENT OF SUBSTANCES_MOL	62	0.268313	2.02752	0.00358423	0.0684055	1	1652	tags=40%, list=26%, signal=54%
HYPOXIA_UP	48	0.29844	2.02403	0.00626566	0.0692877	1	1013	tags=33%, list=16%, signal=39%
RIM101_DN	28	0.375701	2.02094	0.00542741	0.0699762	1	698	tags=39%, list=11%, signal=44%
ATPASE ACTIVITY, COUPLED TO MOVEMENT OF SUBSTANCES_MOL	62	0.268313	2.01161	0.00477897	0.0739109	1	1652	tags=40%, list=26%, signal=54%
COFACTOR BIOSYNTHETIC PROCESS_BIO	51	0.294027	2.00059	0.00377358	0.0782705	1	969	tags=37%, list=15%, signal=43%
ORGANELLAR LARGE RIBOSOMAL SUBUNIT_CEL	37	0.31984	1.98924	0.00909091	0.0834924	1	1996	tags=59%, list=31%, signal=86%
METHIONINE METABOLIC PROCESS_BIO	22	0.395416	1.967	0.00690608	0.0953182	1	630	tags=41%, list=10%, signal=45%
OXIDOREDUCTASE ACTIVITY, ACTING ON NADH OR NADPH_MOL	24	0.376772	1.96426	0.00543478	0.0962226	1	1070	tags=42%, list=17%, signal=50%
MITOCHONDRIAL LARGE RIBOSOMAL SUBUNIT_CEL	37	0.31984	1.96397	0.00655308	0.0955977	1	1996	tags=59%, list=31%, signal=86%
PORPHYRIN METABOLIC PROCESS_BIO	16	0.454992	1.95877	0.0112518	0.0977202	1	774	tags=50%, list=12%, signal=57%
TETRAPYRROLE METABOLIC PROCESS_BIO	16	0.454992	1.95824	0.010279	0.0972655	1	774	tags=50%, list=12%, signal=57%
PSEUDOMONAS_UP	89	0.22815	1.94575	0.00453515	0.104481	1	223	tags=11%, list=3%, signal=11%
MITOCHONDRIAL PART_CEL	267	0.165002	1.93598	0.00307062	0.109594	1	1916	tags=41%, list=30%, signal=56%
RAS1_YEAST_UP	68	0.251749	1.93354	0.00854701	0.110107	1	890	tags=29%, list=14%, signal=34%
TRANSPORTER ACTIVITY_MOL	343	0.156347	1.92893	0	0.112587	1	1602	tags=30%, list=25%, signal=37%
PMT6_SGA	44	0.292237	1.91235	0.0136816	0.12348	1	357	tags=14%, list=6%, signal=14%
OPAQUE_UP	181	0.179423	1.91065	0.00314465	0.123666	1	1771	tags=36%, list=27%, signal=49%
TDH3_SGA	33	0.326088	1.90426	0.00649351	0.127411	1	919	tags=39%, list=14%, signal=46%
CARBOHYDRATE METABOLIC PROCESS_BIO	160	0.185796	1.8903	0.00739958	0.137634	1	965	tags=25%, list=15%, signal=29%
SULFUR AMINO ACID METABOLIC PROCESS_BIO	27	0.352995	1.88565	0.00412088	0.140585	1	630	tags=37%, list=10%, signal=41%
VITAMIN METABOLIC PROCESS_BIO	50	0.272421	1.86848	0.00875	0.154273	1	1772	tags=44%, list=27%, signal=60%
CA21CHR1X17	28	0.330895	1.86625	0.0138696	0.155055	1	2698	tags=71%, list=42%, signal=122%
MULTI-ORGANISM PROCESS_BIO	239	0.166171	1.86609	0.0061792	0.154004	1	689	tags=18%, list=11%, signal=19%
HOG1_SGA	64	0.241222	1.85835	0.0156438	0.159304	1	1890	tags=48%, list=29%, signal=68%
NRG1-TFBIND	162	0.176882	1.85186	0.00839454	0.164538	1	151	tags=9%, list=2%, signal=9%
N-ACYLTRANSFERASE ACTIVITY_MOL	29	0.327686	1.84905	0.0118577	0.166034	1	2067	tags=59%, list=32%, signal=86%
INTERSPECIES INTERACTION BETWEEN ORGANISMS_BIO	178	0.169584	1.84417	0.00840336	0.169573	1	373	tags=13%, list=6%, signal=14%
ACETYLTRANSFERASE ACTIVITY_MOL	39	0.299802	1.83768	0.0211921	0.174757	1	2067	tags=56%, list=32%, signal=82%
GLUCAN METABOLIC PROCESS_BIO	35	0.310413	1.83626	0.0186916	0.174846	1	714	tags=29%, list=11%, signal=32%
WATER-SOLUBLE VITAMIN METABOLIC PROCESS_BIO	50	0.272421	1.83072	0.00889454	0.179094	1	1772	tags=44%, list=27%, signal=60%
ALG5_SGA	98	0.202383	1.80996	0.0156951	0.200078	1	2358	tags=50%, list=37%, signal=78%
CA21CHR1X9	102	0.199243	1.80886	0.0103687	0.199767	1	988	tags=29%, list=15%, signal=34%
INTERACTION WITH HOST_BIO	73	0.22984	1.80659	0.0139373	0.200844	1	373	tags=16%, list=6%, signal=17%
YDR210W_SGA	35	0.298534	1.80563	0.0324675	0.200537	1	2038	tags=54%, list=32%, signal=79%
CA21CHR5X1	99	0.203581	1.79963	0.018931	0.206075	1	1896	tags=44%, list=29%, signal=62%
SPS22_SGA	20	0.375575	1.78277	0.0234807	0.225289	1	1818	tags=60%, list=28%, signal=83%
CARRIER ACTIVITY_MOL	83	0.21547	1.77516	0.0180791	0.23338	1	365	tags=17%, list=6%, signal=18%
SYMBIOSIS, ENCOMPASSING MUTUALISM THROUGH PARASITISM_BIO	178	0.169584	1.76762	0.0168067	0.241766	1	373	tags=13%, list=6%, signal=14%
INTRASPECIES INTERACTION BETWEEN ORGANISMS_BIO	19	0.373974	1.76531	0.0289017	0.243321	1	373	tags=26%, list=6%, signal=28%
PRIMARY ACTIVE TRANSPORTER ACTIVITY_MOL	31	0.308484	1.76347	0.0296097	0.244282	1	298	tags=19%, list=5%, signal=20%
P-P-BOND-HYDROLYSIS-DRIVEN TRANSPORTER ACTIVITY_MOL	31	0.308484	1.76183	0.0185676	0.24471	1	298	tags=19%, list=5%, signal=20%
N-ACETYLTRANSFERASE ACTIVITY_MOL	27	0.328292	1.75591	0.022942	0.250979	1	2067	tags=59%, list=32%, signal=87%
DEPHOSPHORYLATION_BIO	16	0.409439	1.75422	0.0232897	0.251482	1	2513	tags=75%, list=39%, signal=122%
REGULATION OF CONJUGATION_BIO	15	0.413273	1.75316	0.0244253	0.251252	1	2434	tags=73%, list=38%, signal=117%
RSC4-2_SGA	108	0.192558	1.75262	0.0175439	0.250282	1	772	tags=19%, list=12%, signal=22%
MFA2_SGA	66	0.226864	1.75049	0.0163551	0.251412	1	587	tags=17%, list=9%, signal=18%
SINGLE-SPECIES BIOFILM FORMATION ON INANIMATE SUBSTRATE_BIO	19	0.373974	1.74999	0.0205761	0.250459	1	373	tags=26%, list=6%, signal=28%
ATPASE ACTIVITY, COUPLED TO TRANSMEMBRANE MOVEMENT OF IONS_MOL	32	0.300384	1.74894	0.0244845	0.2503	1	298	tags=19%, list=5%, signal=20%
REGULATION OF CONJUGATION WITH CELLULAR FUSION_BIO	15	0.413273	1.74461	0.0339233	0.254572	1	2434	tags=73%, list=38%, signal=117%
ZAP1_TFBIND	62	0.232977	1.73194	0.0261593	0.270716	1	1445	tags=40%, list=22%, signal=51%
MITOCHONDRION_CEL	379	0.13592	1.72093	0.0101112	0.285161	1	2207	tags=42%, list=34%, signal=60%
GLUCAN BIOSYNTHETIC PROCESS_BIO	17	0.385558	1.71977	0.04329	0.285097	1	712	tags=29%, list=11%, signal=33%
CNE1_SGA	42	0.26428	1.71719	0.0258065	0.287195	1	1510	tags=45%, list=23%, signal=59%
CDC35_HYPHAE_UP	359	0.135961	1.7005	0.0100806	0.311956	1	869	tags=19%, list=13%, signal=21%
ARO7_SGA	70	0.219834	1.69513	0.0235849	0.318716	1	723	tags=27%, list=11%, signal=30%
SOLUBLE FRACTION_CEL	92	0.199815	1.69295	0.0273038	0.320485	1	545	tags=18%, list=8%, signal=20%
WOR1_TFBIND	220	0.150385	1.6925	0.0187305	0.319261	1	1300	tags=27%, list=20%, signal=33%
BIOFILM FORMATION_BIO	29	0.30015	1.68937	0.0385638	0.322344	1	1276	tags=38%, list=20%, signal=47%
CA21CHRRX12	102	0.190601	1.6888	0.0313199	0.321263	1	2200	tags=48%, list=34%, signal=72%
TRANSFERASE ACTIVITY, TRANSFERRING GROUPS OTHER THAN AMINO-ACYL GROUPS_MOL	52	0.238779	1.68779	0.0306748	0.321145	1	2067	tags=50%, list=32%, signal=73%
CELLULAR CARBOHYDRATE METABOLIC PROCESS_BIO	142	0.170688	1.68586	0.0266809	0.32264	1	965	tags=24%, list=15%, signal=28%
GRX2_SGA	22	0.341339	1.67849	0.0327169	0.332858	1	2021	tags=59%, list=31%, signal=86%
SINGLE-SPECIES BIOFILM FORMATION_BIO	20	0.357465	1.67712	0.0313837	0.333408	1	373	tags=25%, list=6%, signal=26%
ACYLTRANSFERASE ACTIVITY_MOL	52	0.238779	1.67077	0.0394089	0.342563	1	2067	tags=50%, list=32%, signal=73%
ASPARTATE FAMILY AMINO ACID METABOLIC PROCESS_BIO	43	0.25667	1.64931	0.0530303	0.380168	1	727	tags=30%, list=11%, signal=34%
GLUCOSE CATABOLIC PROCESS_BIO	21	0.336017	1.64412	0.0423729	0.38782	1	3817	tags=90%, list=59%, signal=221%
GYP8_SGA	79	0.19734	1.64275	0.0389016	0.388513	1	1108	tags=32%, list=17%, signal=38%
JEN1_SGA	23	0.325791	1.64092	0.0462833	0.389808	1	3115	tags=78%, list=48%, signal=151%
G-PROTEIN COUPLED RECEPTOR PROTEIN SIGNALING PATHWAY_BIO	27	0.304471	1.63924	0.0505319	0.391156	1	2655	tags=67%, list=41%, signal=113%
RPS0B_SGA	55	0.229465	1.63917	0.047503	0.389102	1	1199	tags=25%, list=19%, signal=31%
CARBOHYDRATE BIOSYNTHETIC PROCESS_BIO	50	0.234541	1.63853	0.045	0.38823	1	892	tags=26%, list=14%, signal=30%
SULFUR COMPOUND BIOSYNTHETIC PROCESS_BIO	17	0.367198	1.63774	0.0468986	0.387601	1	800	tags=41%, list=12%, signal=47%
MITOCHONDRIAL TRANSPORT_BIO	40	0.260667	1.6376	0.0370861	0.385746	1	4215	tags=90%, list=65%, signal=258%
EARLY BIOFILM_UP	84	0.20031	1.63273	0.0416198	0.393476	1	870	tags=25%, list=13%, signal=29%
MODIFICATION OF MORPHOLOGY OR PHYSIOLOGY OF OTHER ORGANISM DURING SYMBIOTIC INTERACTION_BIO	21	0.33563	1.63127	0.0474198	0.394152	1	3817	tags=90%, list=59%, signal=221%
POLYSACCHARIDE METABOLIC PROCESS_BIO	46	0.246098	1.62905	0.0518987	0.396766	1	714	tags=24%, list=11%, signal=27%
CDC43-2_SGA	30	0.284438	1.62852	0.0513513	0.395638	1	1036	tags=37%, list=16%, signal=43%
CELLULAR POLYSACCHARIDE METABOLIC PROCESS_BIO	46	0.246098	1.62567	0.0517879	0.39895	1	714	tags=24%, list=11%, signal=27%
CDC11-5_SGA	200	0.148716	1.6234	0.0259875	0.40119	1	646	tags=16%, list=10%, signal=17%
BBC1_SGA	45	0.244092	1.61972	0.055	0.40637	1	2304	tags=56%, list=36%, signal=86%
PROTEIN TARGETING TO MITOCHONDRION_BIO	35	0.273881	1.61746	0.055199	0.408552	1	3184	tags=74%, list=49%, signal=146%
TRANSFERASE ACTIVITY, TRANSFERRING GLYCOSYL GROUPS_MOL	87	0.188194	1.61346	0.0366133	0.414221	1	2328	tags=49%, list=36%, signal=76%
MODIFICATION OF HOST MORPHOLOGY OR PHYSIOLOGY_BIO	21	0.33563	1.61338	0.0518417	0.41219	1	3817	tags=90%, list=59%, signal=221%
CELLULAR CARBOHYDRATE CATABOLIC PROCESS_BIO	37	0.258694	1.61292	0.0485313	0.410915	1	1894	tags=49%, list=29%, signal=68%
PATHOGENESIS_BIO	143	0.16427	1.60945	0.0411255	0.415948	1	534	tags=15%, list=8%, signal=16%
GAL4_UP	254	0.139453	1.60305	0.0276074	0.426906	1	657	tags=17%, list=10%, signal=19%
YLR352W_SGA	41	0.246783	1.60102	0.0468948	0.428951	1	1584	tags=44%, list=25%, signal=58%
CA21CHR6X6	31	0.281218	1.60017	0.053455	0.428611	1	1863	tags=52%, list=29%, signal=72%
CELL SURFACE RECEPTOR LINKED SIGNAL TRANSDUCTION_BIO	39	0.256731	1.5985	0.0383632	0.430048	1	3234	tags=72%, list=50%, signal=143%
COFACTOR METABOLIC PROCESS_BIO	119	0.166677	1.59793	0.0420819	0.429149	1	3206	tags=61%, list=50%, signal=118%
INTRINSIC TO MEMBRANE_CEL	220	0.142804	1.59661	0.0403727	0.429768	1	2156	tags=40%, list=33%, signal=57%
RKM4_SGA	23	0.316578	1.59186	0.0738636	0.437538	1	919	tags=39%, list=14%, signal=45%
MCM10-1_SGA	45	0.240625	1.59025	0.0580076	0.438644	1	620	tags=24%, list=10%, signal=27%
ATP BINDING_MOL	30	0.2737	1.58407	0.0560109	0.449471	1	1703	tags=43%, list=26%, signal=59%
NOP12_SGA	35	0.265301	1.58185	0.062417	0.451967	1	23	tags=9%, list=0%, signal=9%
BNS1_SGA	21	0.326225	1.57724	0.0524862	0.459854	1	2021	tags=57%, list=31%, signal=83%
AHA1_SGA	41	0.246947	1.57122	0.0556258	0.470831	1	2021	tags=51%, list=31%, signal=74%
CA21CHR1X16	108	0.173137	1.56754	0.0580504	0.476994	1	2136	tags=44%, list=33%, signal=64%
ADENYL NUCLEOTIDE BINDING_MOL	30	0.2737	1.56593	0.0461741	0.478094	1	1703	tags=43%, list=26%, signal=59%
GLUTAMINE FAMILY AMINO ACID BIOSYNTHETIC PROCESS_BIO	23	0.310839	1.56592	0.0546985	0.475838	1	829	tags=35%, list=13%, signal=40%
TAC1_UP	29	0.280473	1.56501	0.0609756	0.475541	1	345	tags=14%, list=5%, signal=15%
MODULATION BY SYMBIONT OF HOST DEFENSE RESPONSE_BIO	20	0.332168	1.55932	0.0625	0.486017	1	3817	tags=90%, list=59%, signal=219%
INDUCTION BY SYMBIONT OF HOST DEFENSE RESPONSE_BIO	19	0.328397	1.55808	0.0675477	0.486513	1	3817	tags=89%, list=59%, signal=218%
CA21CHR2X8	140	0.15719	1.55455	0.0519481	0.49252	1	2144	tags=42%, list=33%, signal=62%
CA21CHR4X6	107	0.172461	1.55392	0.0473568	0.491827	1	2096	tags=41%, list=32%, signal=60%
M-G1-CLUSTER	96	0.179423	1.55321	0.0579065	0.491202	1	3053	tags=60%, list=47%, signal=113%
KEM1_SGA	121	0.166338	1.55153	0.0581778	0.493035	1	1124	tags=26%, list=17%, signal=30%
KRE5-TS2_SGA	52	0.220759	1.54721	0.0693928	0.500626	1	2385	tags=54%, list=37%, signal=85%
POSITIVE REGULATION BY ORGANISM OF DEFENSE RESPONSE OF OTHER ORGANISM DURING SYMBIOTIC INTERACTION_BIO	19	0.328397	1.54515	0.0829694	0.5032	1	3817	tags=89%, list=59%, signal=218%
PHOSPHORUS METABOLIC PROCESS_BIO	122	0.162486	1.54498	0.0520607	0.501284	1	2513	tags=47%, list=39%, signal=75%
EMI1_SGA	168	0.150186	1.54342	0.0577731	0.502569	1	2841	tags=54%, list=44%, signal=93%
CELLULAR BIOSYNTHETIC PROCESS_BIO	243	0.135019	1.53998	0.0439224	0.508856	1	937	tags=22%, list=15%, signal=25%
INDUCTION BY ORGANISM OF DEFENSE RESPONSE OF OTHER ORGANISM DURING SYMBIOTIC INTERACTION_BIO	19	0.328397	1.53971	0.0644258	0.507194	1	3817	tags=89%, list=59%, signal=218%
GSH1_SGA	112	0.166094	1.53847	0.0722222	0.507736	1	1918	tags=40%, list=30%, signal=56%
MODULATION BY ORGANISM OF DEFENSE RESPONSE OF OTHER ORGANISM DURING SYMBIOTIC INTERACTION_BIO	20	0.332168	1.53321	0.077551	0.517858	1	3817	tags=90%, list=59%, signal=219%
PHOSPHATE METABOLIC PROCESS_BIO	122	0.162486	1.53179	0.0557987	0.519063	1	2513	tags=47%, list=39%, signal=75%
VBA2_SGA	20	0.323596	1.5309	0.0727273	0.518825	1	2698	tags=70%, list=42%, signal=120%
POSITIVE REGULATION BY SYMBIONT OF HOST DEFENSE RESPONSE_BIO	19	0.328397	1.52748	0.0596798	0.524717	1	3817	tags=89%, list=59%, signal=218%
PRP4-1_SGA	257	0.13134	1.52584	0.0545829	0.526402	1	1224	tags=26%, list=19%, signal=31%
ERP5_SGA	17	0.345037	1.52382	0.0807365	0.529267	1	1925	tags=59%, list=30%, signal=84%
YAK1_Y_UP	97	0.173198	1.52053	0.0647727	0.534915	1	753	tags=20%, list=12%, signal=22%
OXIDOREDUCTASE ACTIVITY, ACTING ON CH-OH GROUP OF DONORS_MOL	54	0.21122	1.51487	0.0918984	0.546411	1	530	tags=22%, list=8%, signal=24%
UPC2-G648D_UP	31	0.265798	1.51084	0.0823373	0.553828	1	832	tags=23%, list=13%, signal=26%
ASPARTATE FAMILY AMINO ACID BIOSYNTHETIC PROCESS_BIO	23	0.299102	1.51069	0.0703235	0.551798	1	727	tags=35%, list=11%, signal=39%
CARBOHYDRATE CATABOLIC PROCESS_BIO	38	0.245056	1.51035	0.0993631	0.550299	1	1894	tags=47%, list=29%, signal=67%
ENERGY RESERVE METABOLIC PROCESS_BIO	24	0.294601	1.51029	0.0831135	0.548085	1	1157	tags=42%, list=18%, signal=51%
PEX31_SGA	39	0.242285	1.51003	0.0851334	0.546334	1	1503	tags=41%, list=23%, signal=53%
INTEGRAL TO MEMBRANE_CEL	212	0.134771	1.50954	0.0572917	0.545122	1	1595	tags=30%, list=25%, signal=39%
CWT1_EXPPHASE_UP	58	0.207113	1.50694	0.078219	0.549282	1	1262	tags=34%, list=20%, signal=42%
CELL ADHESION_BIO	28	0.273223	1.50482	0.0939153	0.552199	1	748	tags=32%, list=12%, signal=36%
YOR285W_SGA	22	0.297802	1.50423	0.0727273	0.551327	1	1909	tags=55%, list=30%, signal=77%
PRPP_PATH	41	0.235902	1.50314	0.075188	0.551742	1	3652	tags=76%, list=57%, signal=173%
HETEROCYCLE METABOLIC PROCESS_BIO	57	0.207723	1.5005	0.0727924	0.556289	1	3367	tags=68%, list=52%, signal=142%
PROTEIN AMINO ACID ACETYLATION_BIO	27	0.287747	1.50038	0.0833333	0.55426	1	2067	tags=56%, list=32%, signal=81%
PEX4_SGA	53	0.211374	1.50018	0.0697954	0.552467	1	501	tags=21%, list=8%, signal=22%
ACE2_YEAST_DN	16	0.347715	1.49867	0.0823353	0.554044	1	3898	tags=94%, list=60%, signal=236%
UREA CYCLE INTERMEDIATE METABOLIC PROCESS_BIO	20	0.32252	1.49802	0.0795287	0.553526	1	829	tags=35%, list=13%, signal=40%
CARBOHYDRATE KINASE ACTIVITY_MOL	16	0.345998	1.4957	0.0844646	0.557134	1	116	tags=25%, list=2%, signal=25%
CA21CHR6X5	100	0.169145	1.4938	0.0877193	0.559697	1	2013	tags=42%, list=31%, signal=60%
CDC35_YEAST_UP	298	0.123873	1.48967	0.0506586	0.568202	1	1877	tags=35%, list=29%, signal=46%
RESPONSE TO HEAT_BIO	18	0.335884	1.4887	0.0852273	0.568437	1	1675	tags=50%, list=26%, signal=67%
PMT1_CAP1-312_UP	56	0.207193	1.48793	0.0998782	0.568113	1	577	tags=18%, list=9%, signal=19%
PHOSPHORIC MONOESTER HYDROLASE ACTIVITY_MOL	68	0.193861	1.47886	0.0909091	0.58902	1	892	tags=26%, list=14%, signal=30%
STU1-5_SGA	90	0.16981	1.47765	0.0935738	0.589967	1	2436	tags=49%, list=38%, signal=77%
TRM1_SGA	52	0.213819	1.47757	0.0941029	0.587856	1	2307	tags=52%, list=36%, signal=80%
HEXOSE CATABOLIC PROCESS_BIO	24	0.288917	1.47163	0.107776	0.601296	1	3817	tags=83%, list=59%, signal=203%
LYSINE N-ACETYLTRANSFERASE ACTIVITY_MOL	16	0.33852	1.46895	0.0971599	0.605952	1	1761	tags=56%, list=27%, signal=77%
SPS2_SGA	45	0.223198	1.46857	0.0949936	0.604688	1	1315	tags=33%, list=20%, signal=42%
HIR1_SGA	100	0.163959	1.46319	0.094533	0.616439	1	2085	tags=43%, list=32%, signal=63%
LARGE RIBOSOMAL SUBUNIT_CEL	86	0.174132	1.45728	0.104848	0.62987	1	4013	tags=77%, list=62%, signal=200%
CELL FRACTION_CEL	154	0.142036	1.45061	0.0850159	0.645757	1	545	tags=13%, list=8%, signal=14%
GLUCOSIDASE ACTIVITY_MOL	18	0.315664	1.4488	0.104435	0.648248	1	1894	tags=56%, list=29%, signal=78%
SET6_SGA	26	0.276638	1.44776	0.104022	0.648712	1	2077	tags=54%, list=32%, signal=79%
COENZYME BIOSYNTHETIC PROCESS_BIO	37	0.236995	1.44233	0.0966495	0.661776	1	1654	tags=43%, list=26%, signal=58%
HISTONE ACETYLTRANSFERASE ACTIVITY_MOL	16	0.33852	1.44182	0.103989	0.660748	1	1761	tags=56%, list=27%, signal=77%
CA21CHRRX9	129	0.15193	1.43554	0.0815217	0.676117	1	2402	tags=47%, list=37%, signal=73%
SEC22_SGA	164	0.13892	1.43393	0.11016	0.67795	1	905	tags=23%, list=14%, signal=26%
RESPONSE TO TEMPERATURE STIMULUS_BIO	20	0.302813	1.43313	0.112696	0.677742	1	270	tags=25%, list=4%, signal=26%
CA21CHR1X13	140	0.143737	1.43311	0.0937841	0.675247	1	2930	tags=55%, list=45%, signal=99%
PHOSPHORIC ESTER HYDROLASE ACTIVITY_MOL	78	0.178572	1.42964	0.108796	0.682769	1	916	tags=26%, list=14%, signal=30%
PAA1_SGA	131	0.145902	1.4269	0.110151	0.688055	1	1894	tags=37%, list=29%, signal=52%
MONOSACCHARIDE CATABOLIC PROCESS_BIO	26	0.265239	1.42649	0.108484	0.686696	1	3817	tags=81%, list=59%, signal=197%
YIL083C_DAMP_SGA	72	0.182547	1.42426	0.105937	0.690582	1	1454	tags=36%, list=23%, signal=46%
IMD3_SGA	39	0.226384	1.42093	0.11889	0.697762	1	2964	tags=64%, list=46%, signal=118%
NDJ1_SGA	18	0.308999	1.41873	0.10745	0.701658	1	723	tags=33%, list=11%, signal=37%
CDC48-2_SGA	168	0.133204	1.41739	0.102429	0.703008	1	1036	tags=23%, list=16%, signal=27%
UBP7_SGA	15	0.336349	1.41502	0.111441	0.707415	1	1584	tags=53%, list=25%, signal=71%
DOT6_SGA	27	0.260172	1.41284	0.112022	0.711632	1	4388	tags=93%, list=68%, signal=288%
ABZ1_SGA	40	0.221724	1.40802	0.114068	0.723441	1	1576	tags=40%, list=24%, signal=53%
PROTEIN AMINO ACID ACYLATION_BIO	34	0.237619	1.40741	0.113134	0.722751	1	2067	tags=50%, list=32%, signal=73%
PDR1_SGA	79	0.17298	1.40247	0.110465	0.735354	1	1323	tags=32%, list=20%, signal=39%
HOC1_SGA	155	0.135596	1.39939	0.111828	0.742494	1	1521	tags=32%, list=24%, signal=40%
THG1_DAMP_SGA	88	0.168109	1.39843	0.111732	0.742754	1	2388	tags=48%, list=37%, signal=75%
PROTEIN TRANSPORTER ACTIVITY_MOL	35	0.232678	1.39722	0.124031	0.743741	1	3154	tags=69%, list=49%, signal=133%
BIOFILMBATCH_DN	137	0.14156	1.39352	0.113978	0.752395	1	545	tags=12%, list=8%, signal=12%
GLR1_SGA	37	0.226715	1.39278	0.119231	0.751881	1	1566	tags=41%, list=24%, signal=53%
CA21CHR4X7	102	0.15714	1.39047	0.13544	0.756417	1	643	tags=16%, list=10%, signal=17%
EDC2_SGA	45	0.213864	1.38856	0.134591	0.759653	1	838	tags=29%, list=13%, signal=33%
MRNA 3'-END PROCESSING_BIO	26	0.261359	1.38599	0.137174	0.764818	1	3634	tags=81%, list=56%, signal=184%
INTRINSIC TO PLASMA MEMBRANE_CEL	55	0.198033	1.38468	0.125786	0.766305	1	2140	tags=45%, list=33%, signal=67%
MCX1_SGA	44	0.213857	1.38406	0.117949	0.765587	1	2436	tags=55%, list=38%, signal=87%
CA21CHR3X9	111	0.15275	1.38399	0.124439	0.763132	1	1847	tags=39%, list=29%, signal=53%
HXT10_SGA	48	0.207959	1.3825	0.128141	0.765056	1	0	tags=2%, list=0%, signal=2%
RESPONSE TO OSMOTIC STRESS_BIO	59	0.186988	1.38153	0.134346	0.765508	1	4457	tags=83%, list=69%, signal=266%
TOR2_DAMP_SGA	66	0.180681	1.38005	0.108747	0.767387	1	1040	tags=29%, list=16%, signal=34%
CIN2_SGA	58	0.191177	1.37824	0.13017	0.770286	1	857	tags=28%, list=13%, signal=32%
CA21CHR1X14	135	0.14304	1.37719	0.142857	0.771006	1	3059	tags=57%, list=47%, signal=106%
RNA 3'-END PROCESSING_BIO	26	0.261359	1.37599	0.128492	0.772202	1	3634	tags=81%, list=56%, signal=184%
UTR4_SGA	35	0.233443	1.37205	0.131062	0.782307	1	3873	tags=80%, list=60%, signal=199%
CELL SEPARATION DURING CYTOKINESIS_BIO	15	0.326693	1.37087	0.146628	0.783401	1	3002	tags=73%, list=46%, signal=137%
BNA2_SGA	21	0.278631	1.37024	0.13877	0.782717	1	2021	tags=52%, list=31%, signal=76%
AMINE BIOSYNTHETIC PROCESS_BIO	101	0.153144	1.36661	0.140676	0.791803	1	856	tags=23%, list=13%, signal=26%
OXIDOREDUCTASE ACTIVITY, ACTING ON THE CH-CH GROUP OF DONORS_MOL	28	0.249396	1.36578	0.138268	0.791835	1	1647	tags=43%, list=26%, signal=57%
YPT6_SGA	185	0.126964	1.3645	0.123431	0.793218	1	2595	tags=48%, list=40%, signal=78%
NITROGEN COMPOUND BIOSYNTHETIC PROCESS_BIO	101	0.153144	1.3611	0.152027	0.801427	1	856	tags=23%, list=13%, signal=26%
AMINO ACID BIOSYNTHETIC PROCESS_BIO	96	0.156228	1.36066	0.136667	0.800206	1	856	tags=23%, list=13%, signal=26%
RESPONSE TO PHEROMONE DURING CONJUGATION WITH CELLULAR FUSION_BIO	32	0.232594	1.3592	0.142098	0.802266	1	2482	tags=56%, list=38%, signal=91%
PLASMA MEMBRANE PART_CEL	72	0.17129	1.35729	0.145786	0.805769	1	2024	tags=42%, list=31%, signal=60%
RESPONSE TO DEFENSES OF OTHER ORGANISM DURING SYMBIOTIC INTERACTION_BIO	29	0.244378	1.35639	0.116155	0.80594	1	3817	tags=79%, list=59%, signal=193%
POST-TRANSLATIONAL PROTEIN MODIFICATION_BIO	216	0.120171	1.35394	0.125389	0.810872	1	2513	tags=47%, list=39%, signal=74%
SFH1-1_SGA	37	0.221561	1.35148	0.142125	0.815987	1	1381	tags=38%, list=21%, signal=48%
POLYSACCHARIDE BIOSYNTHETIC PROCESS_BIO	25	0.259015	1.35133	0.152975	0.813802	1	712	tags=20%, list=11%, signal=22%
NGL3_SGA	20	0.284643	1.35062	0.137143	0.813595	1	919	tags=35%, list=14%, signal=41%
UTR1_SGA	64	0.177736	1.34755	0.156815	0.821028	1	2401	tags=50%, list=37%, signal=79%
GLYCOLYSIS_BIO	16	0.312071	1.34731	0.134111	0.819281	1	3817	tags=88%, list=59%, signal=214%
MNE1_SGA	101	0.153231	1.34702	0.154453	0.817614	1	4435	tags=81%, list=69%, signal=255%
CA21CHRRX7	112	0.147429	1.34691	0.149286	0.815393	1	3673	tags=68%, list=57%, signal=155%
BIOPOLYMER MODIFICATION_BIO	359	0.109852	1.34396	0.116279	0.822466	1	2410	tags=44%, list=37%, signal=66%
SUT2_SGA	55	0.188164	1.34367	0.157641	0.820833	1	2077	tags=45%, list=32%, signal=66%
NUCLEOTIDE BINDING_MOL	49	0.198562	1.34298	0.134253	0.820459	1	1519	tags=35%, list=24%, signal=45%
RAD4_SGA	76	0.168191	1.34056	0.142521	0.825665	1	913	tags=25%, list=14%, signal=29%
GID8_SGA	57	0.187825	1.34045	0.147659	0.823463	1	1408	tags=35%, list=22%, signal=44%
TIM13_SGA	85	0.16305	1.33991	0.154639	0.822657	1	2022	tags=42%, list=31%, signal=61%
ACH1_SGA	89	0.157966	1.33945	0.146286	0.821629	1	923	tags=25%, list=14%, signal=28%
CYT1_SGA	98	0.153009	1.33815	0.164627	0.823293	1	1644	tags=35%, list=25%, signal=46%
TMA17_SGA	43	0.204737	1.33725	0.153944	0.823652	1	2466	tags=53%, list=38%, signal=86%
GPI1-1_SGA	79	0.163966	1.33419	0.159272	0.830899	1	1957	tags=42%, list=30%, signal=59%
MET12_SGA	31	0.232227	1.33361	0.169987	0.830253	1	1006	tags=29%, list=16%, signal=34%
PROTEIN MODIFICATION PROCESS_BIO	327	0.109566	1.33264	0.13198	0.830987	1	2410	tags=44%, list=37%, signal=66%
CA21CHR2X5	136	0.136338	1.3326	0.169214	0.828567	1	3073	tags=57%, list=48%, signal=107%
DPB3_SGA	162	0.130691	1.33165	0.166844	0.828971	1	2481	tags=46%, list=38%, signal=72%
ROM1_SGA	28	0.243593	1.32683	0.164021	0.842275	1	4724	tags=96%, list=73%, signal=358%
UFD1-2_SGA	73	0.164449	1.32643	0.171129	0.84104	1	4194	tags=78%, list=65%, signal=220%
OXIDOREDUCTASE ACTIVITY, ACTING ON THE CH-OH GROUP OF DONORS, NAD OR NADP AS ACCEPTOR_MOL	44	0.202593	1.32393	0.158228	0.846611	1	1803	tags=41%, list=28%, signal=56%
RESPONSE TO HOST DEFENSES_BIO	29	0.244378	1.32356	0.157241	0.84528	1	3817	tags=79%, list=59%, signal=193%
LIPID CATABOLIC PROCESS_BIO	20	0.281545	1.32334	0.170096	0.843523	1	1721	tags=50%, list=27%, signal=68%
G2-M CLUSTER	93	0.153008	1.32266	0.157596	0.843166	1	170	tags=8%, list=3%, signal=8%
NTH2_SGA	17	0.307654	1.321	0.171598	0.845929	1	628	tags=24%, list=10%, signal=26%
PTH2_SGA	18	0.284632	1.32064	0.170124	0.844525	1	861	tags=33%, list=13%, signal=38%
RFC3_DAMP_SGA	49	0.19107	1.32031	0.171429	0.843108	1	2022	tags=45%, list=31%, signal=65%
NBP2_SGA	148	0.132546	1.31995	0.171892	0.841757	1	2571	tags=48%, list=40%, signal=78%
MITOCHONDRIAL MEMBRANE_CEL	124	0.137711	1.31941	0.159737	0.841098	1	3313	tags=60%, list=51%, signal=122%
NFU1_SGA	66	0.175369	1.31843	0.178738	0.841838	1	2127	tags=42%, list=33%, signal=63%
ANTIOXIDANT ACTIVITY_MOL	16	0.305824	1.31639	0.156483	0.846093	1	872	tags=31%, list=14%, signal=36%
RFC5-1_SGA	91	0.154693	1.31584	0.177728	0.845296	1	1138	tags=25%, list=18%, signal=30%
OYE3_SGA	42	0.205502	1.3158	0.165637	0.842971	1	2115	tags=48%, list=33%, signal=70%
SNZ1_SGA	40	0.205869	1.31342	0.171137	0.848385	1	1756	tags=43%, list=27%, signal=58%
PCS60_SGA	18	0.286445	1.3133	0.147143	0.846347	1	1890	tags=50%, list=29%, signal=70%
STRUCTURAL CONSTITUENT OF RIBOSOME_MOL	145	0.132309	1.31258	0.155435	0.846227	1	2049	tags=41%, list=32%, signal=58%
TRANSFERASE ACTIVITY_MOL	479	0.0993034	1.30974	0.14014	0.852743	1	3153	tags=53%, list=49%, signal=96%
RRF1_SGA	51	0.192847	1.30877	0.175155	0.853432	1	1918	tags=43%, list=30%, signal=61%
IRS4_SGA	48	0.193493	1.30816	0.162095	0.852831	1	1248	tags=31%, list=19%, signal=38%
YKR018C_SGA	65	0.173215	1.30793	0.162485	0.851253	1	2045	tags=43%, list=32%, signal=62%
CHITIN- AND BETA-GLUCAN-CONTAINING CELL WALL POLYSACCHARIDE BIOSYNTHETIC PROCESS_BIO	21	0.268173	1.30786	0.160405	0.84905	1	712	tags=19%, list=11%, signal=21%
HYDROLASE ACTIVITY, ACTING ON ESTER BONDS_MOL	169	0.126388	1.30743	0.165437	0.848101	1	3697	tags=65%, list=57%, signal=148%
KTR3_SGA	21	0.264498	1.30731	0.163818	0.846101	1	2698	tags=62%, list=42%, signal=106%
SVL3_SGA	112	0.141369	1.30731	0.18324	0.843725	1	3897	tags=71%, list=60%, signal=175%
YAR1_SGA	63	0.173813	1.30703	0.170673	0.842222	1	329	tags=13%, list=5%, signal=13%
CSM2_SGA	36	0.217269	1.30548	0.169884	0.844779	1	2884	tags=61%, list=45%, signal=110%
TRANSFERASE ACTIVITY, TRANSFERRING ALKYL OR ARYL (OTHER THAN METHYL) GROUPS_MOL	28	0.238212	1.30543	0.168276	0.842573	1	3478	tags=75%, list=54%, signal=162%
VID24_SGA	85	0.158095	1.30371	0.174914	0.845729	1	909	tags=24%, list=14%, signal=27%
SSY1_DAMP_SGA	109	0.146107	1.30361	0.176275	0.843709	1	2466	tags=47%, list=38%, signal=74%
RESPONSE TO STIMULUS_BIO	405	0.103466	1.30342	0.138693	0.841997	1	765	tags=16%, list=12%, signal=17%
FMS1_SGA	24	0.255958	1.30221	0.169731	0.843363	1	2129	tags=54%, list=33%, signal=81%
TPO5_SGA	31	0.229546	1.30129	0.17757	0.843967	1	623	tags=23%, list=10%, signal=25%
PIGMENT METABOLIC PROCESS_BIO	18	0.284741	1.30077	0.16	0.843282	1	774	tags=33%, list=12%, signal=38%
PIGMENT BIOSYNTHETIC PROCESS_BIO	18	0.284741	1.30069	0.178063	0.841267	1	774	tags=33%, list=12%, signal=38%
RIBONUCLEASE ACTIVITY_MOL	44	0.196387	1.30029	0.191026	0.840377	1	4814	tags=93%, list=75%, signal=364%
RDH54_SGA	27	0.240439	1.29995	0.184636	0.83914	1	345	tags=19%, list=5%, signal=19%
SEC15-1_SGA	41	0.205883	1.29759	0.176702	0.844645	1	707	tags=27%, list=11%, signal=30%
MRNA PROCESSING_BIO	101	0.144391	1.29464	0.1875	0.851779	1	3677	tags=68%, list=57%, signal=156%
PIR1_SGA	20	0.269255	1.29415	0.177531	0.850982	1	2077	tags=55%, list=32%, signal=81%
RTS3_SGA	35	0.21672	1.29153	0.182911	0.856826	1	3544	tags=71%, list=55%, signal=158%
CYTOPLASMIC VESICLE_CEL	56	0.178291	1.28975	0.184406	0.860186	1	1143	tags=27%, list=18%, signal=32%
YNR040W_SGA	16	0.302141	1.28893	0.161103	0.860557	1	243	tags=25%, list=4%, signal=26%
NPT1_SGA	28	0.235519	1.28761	0.180217	0.86256	1	1205	tags=36%, list=19%, signal=44%
CDC27-1_SGA	68	0.172029	1.28709	0.204518	0.861979	1	620	tags=19%, list=10%, signal=21%
CONJUGATION WITH CELLULAR FUSION_BIO	57	0.173587	1.28454	0.208183	0.867802	1	2482	tags=51%, list=38%, signal=82%
MONOSACCHARIDE METABOLIC PROCESS_BIO	58	0.175149	1.2822	0.197236	0.873056	1	1772	tags=38%, list=27%, signal=52%
ALD4_SGA	15	0.30263	1.27878	0.188906	0.881951	1	1116	tags=40%, list=17%, signal=48%
ALCOHOL CATABOLIC PROCESS_BIO	28	0.235919	1.27797	0.188679	0.882281	1	3870	tags=79%, list=60%, signal=195%
ILV3_DAMP_SGA	85	0.155324	1.27645	0.205128	0.884776	1	1595	tags=33%, list=25%, signal=43%
NCS6_SGA	101	0.145868	1.27328	0.199332	0.89246	1	4285	tags=77%, list=66%, signal=226%
PAM18-1_SGA	67	0.167819	1.27148	0.20117	0.896016	1	2198	tags=46%, list=34%, signal=69%
SNO1_SGA	34	0.213245	1.27129	0.193256	0.894257	1	4161	tags=82%, list=64%, signal=230%
HEXOSE METABOLIC PROCESS_BIO	55	0.177024	1.26849	0.208845	0.90108	1	1772	tags=38%, list=27%, signal=52%
COX14_SGA	25	0.244626	1.26599	0.198074	0.907071	1	2118	tags=52%, list=33%, signal=77%
CIT3_SGA	17	0.284292	1.2649	0.2	0.908397	1	3670	tags=82%, list=57%, signal=190%
OLE1-M2_SGA	40	0.198816	1.26478	0.20603	0.906459	1	857	tags=28%, list=13%, signal=32%
PEX29_SGA	58	0.171414	1.26231	0.203125	0.912256	1	656	tags=22%, list=10%, signal=25%
RPS29B_SGA	48	0.184768	1.26094	0.226601	0.914498	1	723	tags=19%, list=11%, signal=21%
SHY1_SGA	18	0.280143	1.2599	0.191092	0.9156	1	1408	tags=44%, list=22%, signal=57%
PDA1_SGA	74	0.156839	1.2581	0.224513	0.919374	1	857	tags=24%, list=13%, signal=28%
YUH1_SGA	41	0.195366	1.25535	0.204897	0.926124	1	925	tags=27%, list=14%, signal=31%
VPS20_SGA	19	0.267742	1.25503	0.196884	0.924897	1	1933	tags=53%, list=30%, signal=75%
AMINO ACID TRANSPORTER ACTIVITY_MOL	30	0.219936	1.25326	0.216621	0.928386	1	318	tags=20%, list=5%, signal=21%
RNA SPLICING_BIO	84	0.149609	1.2526	0.222607	0.928272	1	3475	tags=64%, list=54%, signal=137%
SEXUAL REPRODUCTION_BIO	57	0.173587	1.25196	0.208738	0.927937	1	2482	tags=51%, list=38%, signal=82%
3'-5'-EXORIBONUCLEASE ACTIVITY_MOL	19	0.265518	1.25107	0.219479	0.928617	1	3515	tags=79%, list=54%, signal=173%
CA21CHR2X11	119	0.133936	1.2506	0.20352	0.927924	1	3948	tags=71%, list=61%, signal=178%
DOT1_SGA	53	0.176187	1.2506	0.205529	0.925598	1	2847	tags=57%, list=44%, signal=100%
FERMENTATION_BIO	16	0.286753	1.24962	0.209726	0.926512	1	4246	tags=94%, list=66%, signal=273%
SSA3_SGA	52	0.17748	1.24904	0.203593	0.926163	1	2046	tags=44%, list=32%, signal=64%
CIN1_SGA	41	0.191934	1.24893	0.216321	0.924303	1	1253	tags=34%, list=19%, signal=42%
MMR1_SGA	108	0.135635	1.24813	0.206546	0.924561	1	2058	tags=40%, list=32%, signal=57%
REC102_SGA	16	0.289165	1.24731	0.218023	0.925038	1	919	tags=38%, list=14%, signal=44%
IES2_SGA	147	0.123638	1.24694	0.234292	0.923936	1	719	tags=14%, list=11%, signal=16%
YLR218C_SGA	52	0.178192	1.24526	0.215347	0.927177	1	1379	tags=31%, list=21%, signal=39%
AMINO ACID TRANSPORT_BIO	27	0.233	1.24517	0.198939	0.925219	1	2320	tags=52%, list=36%, signal=81%
PURINE NUCLEOTIDE BINDING_MOL	45	0.188175	1.24448	0.215539	0.925214	1	1519	tags=33%, list=24%, signal=43%
VESICLE_CEL	56	0.178291	1.24309	0.210136	0.927585	1	1143	tags=27%, list=18%, signal=32%
CARBOXYLIC ACID METABOLIC PROCESS_BIO	279	0.103411	1.24001	0.211325	0.935869	1	892	tags=19%, list=14%, signal=21%
DSF2_SGA	18	0.270222	1.23998	0.204482	0.93374	1	3778	tags=83%, list=59%, signal=200%
RIM13_SGA	113	0.132491	1.2397	0.233738	0.932292	1	2435	tags=46%, list=38%, signal=73%
ERG6_SGA	132	0.126025	1.23954	0.209677	0.930575	1	1978	tags=38%, list=31%, signal=53%
ATPASE ACTIVITY, COUPLED_MOL	114	0.134416	1.23953	0.215452	0.928364	1	298	tags=10%, list=5%, signal=10%
ACID-AMINO ACID LIGASE ACTIVITY_MOL	38	0.201508	1.23845	0.228498	0.929746	1	2400	tags=53%, list=37%, signal=83%
RHB1_SGA	90	0.144669	1.23806	0.209567	0.928699	1	3819	tags=69%, list=59%, signal=166%
CTL1_SGA	24	0.240104	1.23768	0.206242	0.927696	1	1794	tags=46%, list=28%, signal=63%
PTP1_SGA	61	0.164304	1.23745	0.215236	0.926263	1	2127	tags=44%, list=33%, signal=65%
FLO9_SGA	16	0.284855	1.23297	0.197724	0.938541	1	1031	tags=31%, list=16%, signal=37%
GLUTAMINE FAMILY AMINO ACID METABOLIC PROCESS_BIO	37	0.198111	1.23273	0.241245	0.937126	1	1096	tags=30%, list=17%, signal=36%
TOS6_SGA	19	0.271297	1.23202	0.232117	0.937325	1	2386	tags=58%, list=37%, signal=92%
TLG2_SGA	120	0.132167	1.23131	0.21861	0.937466	1	2765	tags=51%, list=43%, signal=87%
AMINO ACID-POLYAMINE TRANSPORTER ACTIVITY_MOL	18	0.269722	1.23113	0.227139	0.935821	1	232	tags=22%, list=4%, signal=23%
CDC10-4_SGA	157	0.119083	1.22988	0.245989	0.937752	1	1888	tags=36%, list=29%, signal=49%
CIN4_SGA	28	0.222062	1.22969	0.233557	0.936133	1	1248	tags=36%, list=19%, signal=44%
MANNOSYLTRANSFERASE ACTIVITY_MOL	42	0.193671	1.22907	0.234932	0.935921	1	2312	tags=50%, list=36%, signal=77%
CDC23-1_SGA	82	0.150512	1.22799	0.248568	0.937281	1	861	tags=21%, list=13%, signal=24%
ATP18_SGA	79	0.148857	1.22785	0.231567	0.935497	1	3732	tags=68%, list=58%, signal=160%
EXTERNAL ENCAPSULATING STRUCTURE ORGANIZATION AND BIOGENESIS_BIO	153	0.120152	1.22726	0.229122	0.935293	1	2234	tags=38%, list=35%, signal=57%
PSD2_SGA	59	0.168544	1.22411	0.232673	0.943456	1	707	tags=22%, list=11%, signal=25%
INTEGRAL TO PLASMA MEMBRANE_CEL	50	0.179655	1.22214	0.225686	0.947515	1	2140	tags=44%, list=33%, signal=65%
SLY1-TS_SGA	94	0.140211	1.22045	0.242321	0.950722	1	2464	tags=47%, list=38%, signal=75%
CEM1_SGA	152	0.122015	1.21996	0.249471	0.950086	1	1055	tags=23%, list=16%, signal=27%
TSA1_DN	16	0.285278	1.21932	0.233138	0.950005	1	938	tags=31%, list=15%, signal=36%
CELL WALL ORGANIZATION AND BIOGENESIS_BIO	153	0.120152	1.21912	0.227463	0.948559	1	2234	tags=38%, list=35%, signal=57%
CA21CHR2X4	117	0.132632	1.21739	0.228571	0.95203	1	4860	tags=85%, list=75%, signal=339%
RRM3_SGA	80	0.147811	1.21595	0.256028	0.954476	1	1116	tags=24%, list=17%, signal=28%
DAL1_SGA	30	0.214636	1.21501	0.237903	0.955231	1	2324	tags=53%, list=36%, signal=83%
HAP5_SGA	99	0.136997	1.21448	0.251693	0.954751	1	1928	tags=37%, list=30%, signal=52%
ORGANIC ACID METABOLIC PROCESS_BIO	279	0.103411	1.21368	0.220753	0.955121	1	892	tags=19%, list=14%, signal=21%
WATER-SOLUBLE VITAMIN BIOSYNTHETIC PROCESS_BIO	26	0.227096	1.21214	0.227709	0.958025	1	1654	tags=42%, list=26%, signal=57%
RESPONSE TO STRESS_BIO	274	0.103373	1.21105	0.240571	0.959537	1	765	tags=16%, list=12%, signal=17%
FYV10_SGA	79	0.149253	1.21092	0.243619	0.957754	1	400	tags=16%, list=6%, signal=17%
QCR9_SGA	100	0.13434	1.20954	0.233108	0.960039	1	1393	tags=29%, list=22%, signal=36%
DPH5_SGA	74	0.149877	1.20953	0.23777	0.957939	1	770	tags=22%, list=12%, signal=24%
CA21CHRRX8	108	0.135598	1.20815	0.264673	0.960187	1	2429	tags=45%, list=38%, signal=72%
YMD8_SGA	33	0.208143	1.20745	0.24773	0.960298	1	3435	tags=70%, list=53%, signal=148%
CA21CHR2X1	131	0.127508	1.20658	0.238562	0.960965	1	2572	tags=47%, list=40%, signal=77%
ERG10-1_SGA	56	0.165653	1.20595	0.236842	0.960904	1	2571	tags=52%, list=40%, signal=85%
ORGANIC ACID TRANSPORTER ACTIVITY_MOL	51	0.174204	1.20455	0.244143	0.963477	1	2140	tags=43%, list=33%, signal=64%
EXONUCLEASE ACTIVITY, ACTIVE WITH EITHER RIBO- OR DEOXYRIBONUCLEIC ACIDS AND PRODUCING 5'-PHOSPHOMONOESTERS_MOL	25	0.23237	1.20434	0.237069	0.962051	1	4280	tags=88%, list=66%, signal=260%
YIR016W_SGA	137	0.12186	1.20343	0.240302	0.963039	1	2919	tags=53%, list=45%, signal=94%
CA21CHR2X7	131	0.122293	1.20325	0.262648	0.961533	1	2130	tags=40%, list=33%, signal=59%
MITOCHONDRIAL INNER MEMBRANE_CEL	107	0.13323	1.20221	0.245345	0.962679	1	3313	tags=60%, list=51%, signal=121%
CDC24-4_SGA	68	0.152189	1.20114	0.25237	0.964045	1	3778	tags=69%, list=59%, signal=165%
EXORIBONUCLEASE ACTIVITY, PRODUCING 5'-PHOSPHOMONOESTERS_MOL	24	0.228051	1.2006	0.230236	0.963627	1	4280	tags=88%, list=66%, signal=259%
MITOCHONDRIAL ENVELOPE_CEL	152	0.11819	1.20041	0.250549	0.962114	1	3535	tags=62%, list=55%, signal=133%
CET1-15_SGA	102	0.132603	1.20027	0.25864	0.960464	1	719	tags=20%, list=11%, signal=22%
ORGANELLE INNER MEMBRANE_CEL	111	0.129905	1.1997	0.257238	0.960353	1	3535	tags=63%, list=55%, signal=137%
TOR1_SGA	52	0.174114	1.19936	0.25031	0.95934	1	1645	tags=38%, list=25%, signal=51%
TRANSFERASE ACTIVITY, TRANSFERRING ACYL GROUPS_MOL	65	0.156526	1.19884	0.263775	0.958941	1	2067	tags=42%, list=32%, signal=60%
KRE1_SGA	71	0.152538	1.19884	0.244019	0.956872	1	2595	tags=51%, list=40%, signal=84%
ELECTROCHEMICAL POTENTIAL-DRIVEN TRANSPORTER ACTIVITY_MOL	40	0.184464	1.19874	0.257895	0.955115	1	365	tags=18%, list=6%, signal=18%
MEMBRANE-BOUND VESICLE_CEL	55	0.165407	1.1974	0.25	0.957278	1	1143	tags=25%, list=18%, signal=31%
KIN82_SGA	47	0.176806	1.19648	0.258312	0.958107	1	3749	tags=72%, list=58%, signal=171%
RNA PROCESSING_BIO	228	0.107183	1.19638	0.256937	0.95643	1	4134	tags=71%, list=64%, signal=191%
SPO19_SGA	74	0.150304	1.19626	0.262353	0.954779	1	2706	tags=51%, list=42%, signal=87%
PPM1_SGA	63	0.158756	1.19581	0.24821	0.954117	1	723	tags=22%, list=11%, signal=25%
3'-5' EXONUCLEASE ACTIVITY_MOL	26	0.223683	1.19562	0.260347	0.952721	1	3671	tags=77%, list=57%, signal=178%
CONJUGATION_BIO	58	0.165678	1.19402	0.249383	0.955993	1	2482	tags=50%, list=38%, signal=80%
YPR015C_SGA	26	0.224464	1.19392	0.250336	0.954268	1	1388	tags=38%, list=21%, signal=49%
SOL4_SGA	39	0.19187	1.19322	0.26242	0.954459	1	2265	tags=49%, list=35%, signal=75%
CA21CHR4X9	40	0.19056	1.19276	0.251275	0.953861	1	893	tags=25%, list=14%, signal=29%
ENO2_SGA	110	0.132478	1.19167	0.254813	0.955273	1	765	tags=15%, list=12%, signal=16%
GAB1-1_SGA	102	0.133834	1.18974	0.264026	0.959203	1	1595	tags=32%, list=25%, signal=42%
OXIDOREDUCTASE ACTIVITY, ACTING ON THE ALDEHYDE OR OXO GROUP OF DONORS_MOL	19	0.25921	1.18816	0.25779	0.962223	1	1096	tags=32%, list=17%, signal=38%
PCK1_SGA	66	0.155491	1.18762	0.261705	0.961879	1	1462	tags=32%, list=23%, signal=41%
FAR10_SGA	115	0.128785	1.18752	0.270563	0.960189	1	919	tags=22%, list=14%, signal=25%
PXA1_SGA	29	0.211792	1.18718	0.245308	0.959325	1	3058	tags=66%, list=47%, signal=124%
TIF5_DAMP_SGA	53	0.172033	1.18685	0.267081	0.958317	1	3168	tags=62%, list=49%, signal=121%
TRM3_SGA	23	0.234754	1.18612	0.253835	0.958637	1	1657	tags=43%, list=26%, signal=58%
PEX5_SGA	48	0.173461	1.1857	0.245902	0.957961	1	3025	tags=58%, list=47%, signal=109%
KIP3_SGA	68	0.156697	1.18561	0.26	0.956249	1	923	tags=25%, list=14%, signal=29%
CBF2-1_SGA	56	0.166765	1.1852	0.249373	0.955608	1	2198	tags=45%, list=34%, signal=67%
ENERGY DERIVATION BY OXIDATION OF ORGANIC COMPOUNDS_BIO	109	0.127874	1.18461	0.285714	0.955572	1	946	tags=23%, list=15%, signal=26%
CYTOPLASMIC MEMBRANE-BOUND VESICLE_CEL	55	0.165407	1.18317	0.269468	0.958219	1	1143	tags=25%, list=18%, signal=31%
NUCLEASE ACTIVITY_MOL	62	0.157372	1.18237	0.267707	0.958717	1	4814	tags=89%, list=75%, signal=345%
PTP3_SGA	50	0.170721	1.1809	0.279156	0.961525	1	2070	tags=44%, list=32%, signal=64%
UPC2_SGA	29	0.210331	1.17993	0.241656	0.962701	1	2218	tags=52%, list=34%, signal=78%
VITAMIN BIOSYNTHETIC PROCESS_BIO	26	0.227096	1.17989	0.263017	0.960845	1	1654	tags=42%, list=26%, signal=57%
POLYAMINE TRANSPORTER ACTIVITY_MOL	19	0.253905	1.17953	0.251788	0.960001	1	232	tags=21%, list=4%, signal=22%
ENT4_SGA	29	0.214756	1.17934	0.265823	0.958633	1	3680	tags=76%, list=57%, signal=176%
TPS3_SGA	30	0.211824	1.17855	0.260695	0.959264	1	2265	tags=50%, list=35%, signal=77%
SAS4_SGA	46	0.174789	1.17826	0.267571	0.958245	1	1177	tags=26%, list=18%, signal=32%
SUR2_SGA	35	0.198367	1.17747	0.272031	0.958736	1	3392	tags=69%, list=53%, signal=144%
OXIDOREDUCTASE ACTIVITY, ACTING ON THE CH-CH GROUP OF DONORS, NAD OR NADP AS ACCEPTOR_MOL	15	0.283352	1.17714	0.266462	0.95784	1	1647	tags=47%, list=26%, signal=63%
EFG1_YEAST_UP	21	0.244405	1.1761	0.2777	0.959133	1	1466	tags=43%, list=23%, signal=55%
DNA RECOMBINATION_BIO	42	0.18484	1.17595	0.272606	0.957739	1	3080	tags=62%, list=48%, signal=118%
PRP4-TS_SGA	43	0.181305	1.17586	0.27	0.956119	1	720	tags=23%, list=11%, signal=26%
TRANSFERASE ACTIVITY, TRANSFERRING HEXOSYL GROUPS_MOL	74	0.145894	1.17572	0.269504	0.954669	1	2328	tags=46%, list=36%, signal=71%
MSC7_SGA	16	0.278757	1.17413	0.259854	0.957794	1	1381	tags=44%, list=21%, signal=56%
GCN5_SGA	194	0.110012	1.1741	0.267576	0.955963	1	860	tags=20%, list=13%, signal=22%
RSB1_SGA	40	0.188417	1.17296	0.274684	0.957717	1	1606	tags=38%, list=25%, signal=50%
CORTICAL ACTIN CYTOSKELETON_CEL	51	0.163902	1.1718	0.272841	0.95937	1	2396	tags=49%, list=37%, signal=77%
CLN2_SGA	21	0.241869	1.1707	0.283476	0.960954	1	642	tags=24%, list=10%, signal=26%
CSI1_SGA	25	0.218389	1.16941	0.284075	0.963158	1	1735	tags=44%, list=27%, signal=60%
ELP4_SGA	63	0.153424	1.16903	0.286055	0.962493	1	4385	tags=79%, list=68%, signal=245%
PSEUDOHYPHAL GROWTH_BIO	36	0.194349	1.16901	0.270161	0.960697	1	2233	tags=50%, list=35%, signal=76%
COG5_SGA	139	0.11993	1.16894	0.270011	0.958992	1	2464	tags=45%, list=38%, signal=72%
ACTIN FILAMENT ORGANIZATION_BIO	40	0.184636	1.167	0.27399	0.96309	1	2215	tags=48%, list=34%, signal=72%
TRM82_SGA	17	0.260028	1.16664	0.289041	0.962324	1	4440	tags=94%, list=69%, signal=301%
TMA7_SGA	15	0.271138	1.16649	0.271057	0.96093	1	1606	tags=47%, list=25%, signal=62%
BRE1_SGA	149	0.113781	1.16497	0.276483	0.96383	1	719	tags=18%, list=11%, signal=20%
MEMBRANE INVAGINATION_BIO	35	0.194815	1.1636	0.284605	0.966276	1	2396	tags=51%, list=37%, signal=81%
RESPONSE TO ABIOTIC STIMULUS_BIO	89	0.137477	1.16355	0.269448	0.964561	1	765	tags=19%, list=12%, signal=21%
COG8_SGA	104	0.128507	1.16351	0.291153	0.962801	1	2595	tags=48%, list=40%, signal=79%
XS_UP	129	0.118851	1.16341	0.276573	0.961225	1	914	tags=20%, list=14%, signal=23%
SSF2_SGA	28	0.214001	1.16332	0.287278	0.959629	1	1315	tags=36%, list=20%, signal=45%
RESPONSE TO DRUG_BIO	73	0.146064	1.16236	0.270616	0.96082	1	1595	tags=30%, list=25%, signal=40%
HOM6_SGA	216	0.104117	1.16127	0.28826	0.962278	1	511	tags=13%, list=8%, signal=14%
RBD2_SGA	22	0.239751	1.16097	0.284703	0.961367	1	3069	tags=68%, list=48%, signal=130%
AMINE TRANSPORTER ACTIVITY_MOL	34	0.194114	1.16094	0.27957	0.959643	1	318	tags=18%, list=5%, signal=18%
BIOLOGICAL ADHESION_BIO	46	0.173812	1.1602	0.279703	0.960168	1	371	tags=17%, list=6%, signal=18%
YDR131C_SGA	19	0.248927	1.15992	0.291193	0.959212	1	3115	tags=68%, list=48%, signal=132%
COX10_SGA	150	0.116729	1.15937	0.284324	0.959075	1	1555	tags=31%, list=24%, signal=39%
TSC10-1_SGA	31	0.199482	1.15782	0.288204	0.962116	1	2172	tags=48%, list=34%, signal=73%
ENDOCYTOSIS_BIO	35	0.194815	1.15772	0.281088	0.960558	1	2396	tags=51%, list=37%, signal=81%
DNA STRAND ELONGATION DURING DNA REPLICATION_BIO	26	0.215474	1.15765	0.283765	0.958955	1	4387	tags=88%, list=68%, signal=275%
MAD2_SGA	16	0.265493	1.15764	0.275714	0.957166	1	2198	tags=56%, list=34%, signal=85%
PTA1_DAMP_SGA	41	0.182511	1.15683	0.303145	0.95783	1	2020	tags=44%, list=31%, signal=63%
EXORIBONUCLEASE ACTIVITY_MOL	24	0.228051	1.15485	0.273825	0.962098	1	4280	tags=88%, list=66%, signal=259%
TIM22-19_SGA	45	0.174692	1.15473	0.283396	0.96066	1	2753	tags=56%, list=43%, signal=96%
ESA1-L254P_SGA	81	0.13997	1.15461	0.288528	0.959225	1	757	tags=19%, list=12%, signal=21%
REX2_SGA	23	0.227266	1.15455	0.303797	0.957584	1	4993	tags=100%, list=77%, signal=440%
PORTER ACTIVITY_MOL	40	0.184464	1.15339	0.290743	0.959325	1	365	tags=18%, list=6%, signal=18%
CARBOXYLIC ACID TRANSPORTER ACTIVITY_MOL	50	0.163549	1.15266	0.285896	0.959679	1	2140	tags=42%, list=33%, signal=62%
MRNA CLEAVAGE_BIO	15	0.269081	1.1525	0.274775	0.958405	1	3156	tags=73%, list=49%, signal=143%
NUCLEOSIDE TRIPHOSPHATE METABOLIC PROCESS_BIO	15	0.273345	1.15165	0.265554	0.959175	1	545	tags=27%, list=8%, signal=29%
TPS2_SGA	98	0.130071	1.15097	0.296875	0.959399	1	770	tags=20%, list=12%, signal=23%
ERV14_SGA	76	0.14438	1.14947	0.300234	0.962076	1	2571	tags=49%, list=40%, signal=80%
CA21CHR4X3	127	0.120902	1.14931	0.284624	0.960802	1	1366	tags=23%, list=21%, signal=28%
STR3_SGA	27	0.213414	1.14849	0.291951	0.961456	1	1815	tags=44%, list=28%, signal=62%
MRNA CLEAVAGE FACTOR COMPLEX_CEL	15	0.269081	1.1461	0.261429	0.966843	1	3156	tags=73%, list=49%, signal=143%
HISTONE ACETYLATION_BIO	20	0.242615	1.14582	0.301429	0.965903	1	1983	tags=50%, list=31%, signal=72%
TRNA PROCESSING_BIO	31	0.201575	1.1453	0.295238	0.965701	1	4082	tags=77%, list=63%, signal=210%
POSITIVE REGULATION OF BIOLOGICAL PROCESS_BIO	33	0.196369	1.14413	0.284553	0.967429	1	2647	tags=55%, list=41%, signal=92%
SEC13-1_SGA	65	0.152784	1.14357	0.308422	0.967436	1	1347	tags=31%, list=21%, signal=38%
MEMBRANE PART_CEL	419	0.088949	1.14356	0.279397	0.965705	1	2083	tags=35%, list=32%, signal=48%
ENDOPLASMIC RETICULUM MEMBRANE_CEL	84	0.138798	1.14352	0.305895	0.964052	1	2195	tags=44%, list=34%, signal=66%
SWI4_SGA	116	0.123245	1.14259	0.300439	0.965332	1	857	tags=21%, list=13%, signal=23%
CORTICAL CYTOSKELETON_CEL	51	0.163902	1.14111	0.284524	0.968086	1	2396	tags=49%, list=37%, signal=77%
ERF2_SGA	27	0.210129	1.1404	0.303476	0.968446	1	965	tags=30%, list=15%, signal=35%
NOP16_SGA	29	0.206423	1.13982	0.294993	0.968512	1	2991	tags=62%, list=46%, signal=115%
SEC12-4_SGA	33	0.196109	1.13927	0.293967	0.968455	1	2535	tags=55%, list=39%, signal=89%
RESPONSE TO ENDOGENOUS STIMULUS_BIO	119	0.123088	1.13925	0.32092	0.966798	1	5014	tags=88%, list=78%, signal=388%
GENERATION OF PRECURSOR METABOLITES AND ENERGY_BIO	128	0.118134	1.13905	0.310345	0.965673	1	946	tags=22%, list=15%, signal=25%
DNA STRAND ELONGATION_BIO	26	0.215474	1.1386	0.309115	0.965308	1	4387	tags=88%, list=68%, signal=275%
GLYCOGEN METABOLIC PROCESS_BIO	19	0.243473	1.13813	0.297959	0.965003	1	2492	tags=58%, list=39%, signal=94%
ARGININE METABOLIC PROCESS_BIO	17	0.253638	1.13711	0.289513	0.966376	1	829	tags=29%, list=13%, signal=34%
ACTIN CYTOSKELETON ORGANIZATION AND BIOGENESIS_BIO	55	0.160905	1.13642	0.318456	0.96674	1	2215	tags=45%, list=34%, signal=69%
CYTOSKELETAL PROTEIN BINDING_MOL	40	0.177997	1.13589	0.303846	0.966583	1	2396	tags=50%, list=37%, signal=79%
KAR9_SGA	33	0.195929	1.13577	0.311856	0.965248	1	620	tags=24%, list=10%, signal=27%
KES1_SGA	119	0.118254	1.13495	0.307182	0.965908	1	2021	tags=37%, list=31%, signal=53%
YJL045W_SGA	36	0.186208	1.13371	0.301567	0.967968	1	2891	tags=58%, list=45%, signal=105%
RCO1_SGA	113	0.122091	1.13194	0.312088	0.971558	1	1824	tags=35%, list=28%, signal=48%
GLUCOSE METABOLIC PROCESS_BIO	37	0.187248	1.13115	0.301713	0.972237	1	1772	tags=41%, list=27%, signal=56%
CA21CHR5X2	125	0.117834	1.13025	0.319032	0.973266	1	3449	tags=61%, list=53%, signal=128%
RIT1_SGA	35	0.189835	1.12839	0.305195	0.977118	1	4306	tags=83%, list=67%, signal=247%
MAL11_SGA	51	0.162601	1.12825	0.30184	0.975804	1	3206	tags=61%, list=50%, signal=120%
PHO3_SGA	16	0.261766	1.12767	0.319118	0.975867	1	3798	tags=81%, list=59%, signal=197%
CA21CHR2X10	129	0.117729	1.12643	0.307027	0.977839	1	2168	tags=41%, list=34%, signal=61%
PMA1_DAMP_SGA	101	0.125824	1.12639	0.323757	0.976268	1	2436	tags=45%, list=38%, signal=70%
ERI1_SGA	73	0.142028	1.12627	0.324195	0.974917	1	2453	tags=47%, list=38%, signal=74%
HAC1_SGA	106	0.123729	1.12407	0.322508	0.979822	1	1332	tags=28%, list=21%, signal=35%
BIOGENIC AMINE METABOLIC PROCESS_BIO	16	0.259435	1.12392	0.309038	0.978564	1	3333	tags=75%, list=52%, signal=155%
OAR1_SGA	88	0.132862	1.12386	0.334452	0.977021	1	2359	tags=44%, list=37%, signal=69%
GCN1_SGA	79	0.138221	1.12291	0.337169	0.978113	1	707	tags=20%, list=11%, signal=22%
EXONUCLEASE ACTIVITY_MOL	31	0.197157	1.12281	0.328418	0.976717	1	3671	tags=74%, list=57%, signal=171%
SUV3_SGA	88	0.133122	1.12261	0.300115	0.975599	1	4338	tags=75%, list=67%, signal=225%
GIM4_DAMP_SGA	68	0.148499	1.12209	0.328605	0.975558	1	2369	tags=47%, list=37%, signal=74%
COENZYME METABOLIC PROCESS_BIO	94	0.129732	1.12209	0.343082	0.973891	1	1662	tags=33%, list=26%, signal=44%
YIF1_DAMP_SGA	28	0.204976	1.1194	0.311385	0.980399	1	642	tags=25%, list=10%, signal=28%
PST2_SGA	29	0.200128	1.11739	0.334699	0.984804	1	2433	tags=52%, list=38%, signal=83%
PRB1_SGA	93	0.130972	1.11719	0.328409	0.983704	1	2441	tags=44%, list=38%, signal=70%
ALP1_SGA	21	0.234196	1.11663	0.32128	0.983718	1	2530	tags=57%, list=39%, signal=94%
TIR4_SGA	32	0.191428	1.11608	0.316644	0.983638	1	2905	tags=59%, list=45%, signal=107%
HETEROCHROMATIN FORMATION_BIO	38	0.177946	1.11598	0.322785	0.982237	1	4241	tags=82%, list=66%, signal=236%
SHP1_SGA	219	0.100473	1.11575	0.339212	0.981233	1	1138	tags=22%, list=18%, signal=26%
CA21CHR4X2	126	0.118028	1.1152	0.33913	0.981158	1	1488	tags=25%, list=23%, signal=32%
ARO2_SGA	105	0.12334	1.11479	0.331111	0.980771	1	1040	tags=24%, list=16%, signal=28%
CDC60-TS_SGA	57	0.153715	1.11435	0.329253	0.980415	1	885	tags=23%, list=14%, signal=26%
QDR2_SGA	29	0.199375	1.11365	0.339623	0.980888	1	3084	tags=62%, list=48%, signal=118%
GROUP TRANSFER COENZYME METABOLIC PROCESS_BIO	25	0.214929	1.11313	0.336971	0.980769	1	1618	tags=40%, list=25%, signal=53%
AMINO ACID DERIVATIVE METABOLIC PROCESS_BIO	16	0.259435	1.11307	0.308642	0.979284	1	3333	tags=75%, list=52%, signal=155%
SECONDARY METABOLIC PROCESS_BIO	21	0.229929	1.11107	0.333333	0.983522	1	774	tags=29%, list=12%, signal=32%
CA21CHRRX11	128	0.114251	1.11101	0.347732	0.982058	1	4208	tags=73%, list=65%, signal=205%
SKI7_SGA	48	0.163529	1.10911	0.336774	0.986088	1	2198	tags=42%, list=34%, signal=63%
HPA2_SGA	55	0.158279	1.10896	0.320988	0.984851	1	1978	tags=42%, list=31%, signal=60%
YIH1_SGA	39	0.180187	1.10876	0.333333	0.983851	1	204	tags=15%, list=3%, signal=16%
NUCLEAR ENVELOPE-ENDOPLASMIC RETICULUM NETWORK_CEL	88	0.131236	1.10835	0.334463	0.98346	1	4728	tags=84%, list=73%, signal=310%
PET122_SGA	63	0.145982	1.10791	0.334524	0.983116	1	1040	tags=25%, list=16%, signal=30%
STT3-7_SGA	83	0.133873	1.10739	0.32069	0.982992	1	2218	tags=43%, list=34%, signal=65%
SEC28_SGA	198	0.10195	1.10657	0.345263	0.983795	1	4040	tags=69%, list=63%, signal=178%
ARE2_SGA	33	0.188411	1.10316	0.332882	0.992386	1	943	tags=27%, list=15%, signal=32%
ENDOPLASMIC RETICULUM PART_CEL	88	0.131857	1.10243	0.346801	0.992956	1	2195	tags=43%, list=34%, signal=65%
PRM7_SGA	67	0.142354	1.1019	0.340024	0.992839	1	2639	tags=49%, list=41%, signal=82%
PHOSPHOLIPID TRANSPORTER ACTIVITY_MOL	18	0.241934	1.10179	0.322581	0.99153	1	1652	tags=39%, list=26%, signal=52%
POB3-L78R_SGA	168	0.106157	1.10134	0.345588	0.991221	1	3701	tags=64%, list=57%, signal=145%
OPI3_SGA	220	0.097957	1.10113	0.345756	0.990237	1	2272	tags=40%, list=35%, signal=60%
LCB2_DAMP_SGA	49	0.159955	1.10101	0.344952	0.988967	1	713	tags=22%, list=11%, signal=25%
ORGANIC ACID TRANSPORT_BIO	44	0.167877	1.10024	0.338403	0.989605	1	2871	tags=55%, list=44%, signal=98%
MPS1-1_SGA	56	0.151867	1.09866	0.351784	0.992742	1	1545	tags=34%, list=24%, signal=44%
NRG2_SGA	18	0.246513	1.09789	0.333333	0.993472	1	2999	tags=67%, list=46%, signal=124%
ATP12_SGA	72	0.137468	1.09566	0.352806	0.998507	1	849	tags=22%, list=13%, signal=25%
CA21CHR6X1	118	0.117319	1.09555	0.353261	0.997228	1	774	tags=17%, list=12%, signal=19%
PDR12_SGA	24	0.209317	1.0931	0.339515	1	1	2905	tags=58%, list=45%, signal=106%
PROTEIN AMINO ACID PHOSPHORYLATION_BIO	71	0.137144	1.0926	0.361949	1	1	3227	tags=61%, list=50%, signal=120%
CAC2_SGA	46	0.169597	1.09242	0.373902	1	1	2987	tags=59%, list=46%, signal=108%
CA21CHR4X8	120	0.116508	1.09236	0.365132	1	1	893	tags=19%, list=14%, signal=22%
DENOVOPURINE2_PATH	20	0.231397	1.09182	0.358571	1	1	3652	tags=75%, list=57%, signal=172%
NEGATIVE REGULATION OF GENE EXPRESSION, EPIGENETIC_BIO	38	0.177946	1.09134	0.35974	0.999942	1	4241	tags=82%, list=66%, signal=236%
MSC1_SGA	276	0.0916751	1.09111	0.352227	0.999025	1	2298	tags=39%, list=36%, signal=58%
TMA20_SGA	38	0.174557	1.09094	0.359732	0.997913	1	4500	tags=84%, list=70%, signal=276%
TPO4_SGA	24	0.213899	1.09068	0.347826	0.99706	1	3182	tags=67%, list=49%, signal=131%
GIM4_SGA	209	0.0979666	1.09063	0.367876	0.995571	1	1049	tags=22%, list=16%, signal=25%
PRP21-TS_SGA	89	0.128786	1.08978	0.370913	0.996487	1	501	tags=15%, list=8%, signal=16%
YLR118C_SGA	20	0.231278	1.08954	0.343478	0.995548	1	1464	tags=40%, list=23%, signal=52%
DAP2_SGA	54	0.153353	1.08916	0.361314	0.995123	1	3081	tags=57%, list=48%, signal=109%
SUL1_SGA	33	0.186094	1.08687	0.348168	1	1	3050	tags=61%, list=47%, signal=114%
ARO1_SGA	131	0.112875	1.08529	0.37594	1	1	642	tags=16%, list=10%, signal=17%
PPT2_SGA	122	0.114493	1.08529	0.362256	1	1	945	tags=21%, list=15%, signal=24%
GLYCOPROTEIN BIOSYNTHETIC PROCESS_BIO	72	0.133866	1.0852	0.375286	1	1	2312	tags=44%, list=36%, signal=68%
BIT2_SGA	43	0.166571	1.08508	0.359199	0.999234	1	1138	tags=28%, list=18%, signal=34%
CHROMATIN SILENCING_BIO	38	0.177946	1.0849	0.329923	0.998219	1	4241	tags=82%, list=66%, signal=236%
ASF1_SGA	56	0.150428	1.08422	0.342331	0.99858	1	2535	tags=46%, list=39%, signal=76%
CARBOXYLIC ACID TRANSPORT_BIO	44	0.167877	1.08416	0.374536	0.997162	1	2871	tags=55%, list=44%, signal=98%
AMINO ACID AND DERIVATIVE METABOLIC PROCESS_BIO	180	0.101213	1.08227	0.35857	1	1	856	tags=18%, list=13%, signal=21%
AMINO ACID METABOLIC PROCESS_BIO	174	0.102615	1.08179	0.366738	1	1	856	tags=18%, list=13%, signal=21%
GENE SILENCING_BIO	38	0.177946	1.08154	0.364221	1	1	4241	tags=82%, list=66%, signal=236%
RNA POLYADENYLATION_BIO	18	0.235981	1.08088	0.348266	1	1	3634	tags=78%, list=56%, signal=177%
HUT1_SGA	29	0.196298	1.08048	0.369418	1	1	1042	tags=28%, list=16%, signal=33%
UPS1_SGA	171	0.104992	1.0798	0.367925	1	1	1986	tags=36%, list=31%, signal=50%
HGT4_UP	34	0.181693	1.07809	0.356291	1	1	2046	tags=41%, list=32%, signal=60%
RIM1_SGA	43	0.166097	1.07663	0.345616	1	1	716	tags=21%, list=11%, signal=23%
SMALL RIBOSOMAL SUBUNIT_CEL	62	0.143169	1.07656	0.366505	1	1	2058	tags=42%, list=32%, signal=61%
AIM22_SGA	88	0.127982	1.0765	0.364246	1	1	913	tags=22%, list=14%, signal=25%
MRNA METABOLIC PROCESS_BIO	130	0.110248	1.07641	0.365096	1	1	3572	tags=63%, list=55%, signal=138%
COG6_SGA	112	0.115866	1.07574	0.379578	1	1	2693	tags=48%, list=42%, signal=81%
NOC3_DAMP_SGA	58	0.149934	1.07555	0.379976	1	1	2118	tags=40%, list=33%, signal=58%
ECM33_SGA	171	0.101848	1.07546	0.384615	1	1	2919	tags=50%, list=45%, signal=89%
MUD1_SGA	24	0.207413	1.07513	0.364611	1	1	217	tags=17%, list=3%, signal=17%
ODC2_SGA	28	0.198293	1.07481	0.362299	0.999625	1	3582	tags=71%, list=55%, signal=160%
FKS1_SGA	83	0.129882	1.07396	0.372093	1	1	861	tags=22%, list=13%, signal=25%
ALG9_SGA	206	0.0955151	1.07347	0.373444	1	1	1066	tags=22%, list=17%, signal=25%
PMP3_SGA	161	0.105192	1.07316	0.367089	0.999722	1	1332	tags=25%, list=21%, signal=31%
POM34_SGA	19	0.231053	1.07277	0.350904	0.999253	1	4681	tags=95%, list=73%, signal=344%
LCB5_SGA	100	0.122261	1.07275	0.379157	0.997823	1	639	tags=16%, list=10%, signal=17%
HTD2_SGA	86	0.127772	1.07252	0.382319	0.996955	1	925	tags=22%, list=14%, signal=25%
MRNA POLYADENYLATION_BIO	18	0.235981	1.07221	0.371105	0.996335	1	3634	tags=78%, list=56%, signal=177%
SWE1_SGA	20	0.226207	1.07209	0.368999	0.99516	1	2156	tags=50%, list=33%, signal=75%
TIM11_SGA	27	0.200933	1.07132	0.346154	0.995839	1	1469	tags=37%, list=23%, signal=48%
TRANSPORT VESICLE_CEL	28	0.195235	1.06983	0.369272	0.9985	1	1810	tags=43%, list=28%, signal=59%
CA21CHR5X7	23	0.215654	1.06963	0.370968	0.997529	1	407	tags=22%, list=6%, signal=23%
REX4_SGA	37	0.171476	1.06962	0.373725	0.996053	1	4202	tags=78%, list=65%, signal=223%
HDA1_SGA	60	0.14591	1.06928	0.393789	0.995523	1	3823	tags=70%, list=59%, signal=170%
VID30_SGA	27	0.199365	1.06863	0.362652	0.995814	1	472	tags=22%, list=7%, signal=24%
CA21CHR4X4	117	0.114362	1.06781	0.394595	0.996572	1	2475	tags=45%, list=38%, signal=72%
ATS1_SGA	82	0.130818	1.06716	0.374011	0.996914	1	2102	tags=40%, list=33%, signal=59%
MED2_SGA	38	0.172564	1.06652	0.360571	0.997193	1	3715	tags=71%, list=58%, signal=166%
YOL092W_SGA	43	0.166903	1.06529	0.374046	0.999148	1	2698	tags=53%, list=42%, signal=91%
CA21CHR1X12	125	0.11284	1.06479	0.371055	0.999018	1	2905	tags=52%, list=45%, signal=93%
ACN9_SGA	32	0.179065	1.06473	0.38189	0.997681	1	3766	tags=72%, list=58%, signal=172%
SPP381_DAMP_SGA	106	0.119224	1.0644	0.388262	0.997157	1	1408	tags=28%, list=22%, signal=36%
TPK1_SGA	15	0.250522	1.06411	0.370206	0.996529	1	1332	tags=40%, list=21%, signal=50%
CDC3-1_SGA	190	0.0974879	1.06408	0.39135	0.995161	1	1555	tags=29%, list=24%, signal=37%
CA21CHR1X8	115	0.118648	1.06244	0.408735	0.998204	1	1164	tags=24%, list=18%, signal=29%
GSG1_SGA	169	0.102376	1.06183	0.400211	0.998373	1	2631	tags=46%, list=41%, signal=75%
NO_UP	28	0.196267	1.06105	0.376851	0.999168	1	216	tags=7%, list=3%, signal=7%
SCJ1_SGA	46	0.158707	1.05971	0.387097	1	1	4613	tags=85%, list=71%, signal=295%
HIR3_SGA	47	0.159189	1.05917	0.38	1	1	2466	tags=49%, list=38%, signal=79%
SMC1-2_SGA	76	0.131593	1.05761	0.388889	1	1	2948	tags=54%, list=46%, signal=98%
UTH1_SGA	66	0.140003	1.05759	0.38961	1	1	1268	tags=29%, list=20%, signal=35%
ASPARTIC-TYPE ENDOPEPTIDASE ACTIVITY_MOL	15	0.253858	1.05738	0.389213	1	1	1780	tags=47%, list=28%, signal=64%
CA21CHR1X3	130	0.110547	1.05512	0.420712	1	1	282	tags=9%, list=4%, signal=9%
APL4_SGA	84	0.125275	1.05371	0.380571	1	1	2356	tags=43%, list=36%, signal=67%
UBP14_SGA	115	0.114834	1.05358	0.387733	1	1	2518	tags=45%, list=39%, signal=73%
YMC2_SGA	28	0.191441	1.05327	0.379217	1	1	1399	tags=36%, list=22%, signal=45%
CELL WALL BIOGENESIS_BIO	29	0.1914	1.05195	0.391599	1	1	3	tags=3%, list=0%, signal=3%
YLR050C_SGA	46	0.157739	1.05176	0.376989	1	1	1580	tags=35%, list=24%, signal=46%
CNA1_SGA	21	0.214028	1.05174	0.365303	1	1	765	tags=24%, list=12%, signal=27%
DAN4_SGA	40	0.166651	1.05098	0.381935	1	1	1183	tags=30%, list=18%, signal=37%
OST2_DAMP_SGA	152	0.104171	1.05066	0.412513	1	1	4517	tags=78%, list=70%, signal=252%
JJJ3_SGA	47	0.15372	1.05026	0.400254	1	1	669	tags=21%, list=10%, signal=24%
RESPONSE TO DNA DAMAGE STIMULUS_BIO	106	0.118299	1.04998	0.404279	1	1	5014	tags=88%, list=78%, signal=386%
POSITIVE REGULATION OF CELLULAR PROCESS_BIO	32	0.182969	1.04966	0.377604	1	1	2647	tags=53%, list=41%, signal=90%
VPS41_SGA	68	0.134079	1.04892	0.404959	1	1	913	tags=22%, list=14%, signal=25%
HCR1_SGA	41	0.16305	1.04876	0.397698	1	1	4149	tags=78%, list=64%, signal=217%
PBS2_SGA	187	0.0969126	1.04844	0.402311	1	1	1890	tags=34%, list=29%, signal=46%
CA21CHR7X3	122	0.111664	1.04673	0.405229	1	1	2070	tags=39%, list=32%, signal=56%
LAT1_SGA	50	0.151394	1.04626	0.409204	1	1	913	tags=24%, list=14%, signal=28%
CWH41_SGA	65	0.139996	1.04566	0.411905	1	1	2293	tags=45%, list=36%, signal=68%
COX13_SGA	24	0.197488	1.04357	0.373478	1	1	3023	tags=63%, list=47%, signal=117%
ACTIN FILAMENT-BASED PROCESS_BIO	57	0.144301	1.04354	0.400483	1	1	2215	tags=44%, list=34%, signal=66%
QCR6_SGA	44	0.160359	1.04336	0.407268	1	1	936	tags=25%, list=14%, signal=29%
CHITIN- AND BETA-GLUCAN-CONTAINING CELL WALL BIOGENESIS_BIO	29	0.1914	1.04321	0.411528	1	1	3	tags=3%, list=0%, signal=3%
MED7-163_SGA	93	0.121047	1.04318	0.418264	1	1	4633	tags=81%, list=72%, signal=281%
YHC1-3_SGA	234	0.0903458	1.04311	0.428864	1	1	2290	tags=39%, list=35%, signal=59%
ERV41_SGA	62	0.139153	1.04296	0.390533	1	1	3058	tags=56%, list=47%, signal=106%
YNL010W_SGA	42	0.164686	1.04293	0.399497	1	1	232	tags=12%, list=4%, signal=12%
YEL020C_SGA	96	0.119411	1.04289	0.400662	1	1	1891	tags=36%, list=29%, signal=51%
AMINO ACID DERIVATIVE BIOSYNTHETIC PROCESS_BIO	15	0.244361	1.04186	0.378655	1	1	3333	tags=73%, list=52%, signal=151%
RIBOSOME_CEL	184	0.0978844	1.04081	0.427529	1	1	4013	tags=68%, list=62%, signal=176%
DNA-DIRECTED RNA POLYMERASE III COMPLEX_CEL	17	0.236853	1.03997	0.407246	1	1	1801	tags=47%, list=28%, signal=65%
DEP1_SGA	286	0.0879074	1.03969	0.411943	1	1	2290	tags=37%, list=35%, signal=55%
CHITIN- AND BETA-GLUCAN-CONTAINING CELL WALL ORGANIZATION AND BIOGENESIS_BIO	46	0.155977	1.03718	0.409147	1	1	44	tags=4%, list=1%, signal=4%
NQM1_SGA	22	0.204836	1.03714	0.402315	1	1	2118	tags=45%, list=33%, signal=67%
TOR2-29_SGA	91	0.12007	1.03643	0.408046	1	1	2525	tags=46%, list=39%, signal=75%
GCR2_SGA	126	0.109934	1.03639	0.40663	1	1	3823	tags=66%, list=59%, signal=158%
PUS9_SGA	26	0.197718	1.03546	0.414536	1	1	1469	tags=35%, list=23%, signal=45%
35S PRIMARY TRANSCRIPT PROCESSING_BIO	45	0.156639	1.0354	0.416149	1	1	2404	tags=49%, list=37%, signal=77%
RPS22B_SGA	34	0.174084	1.03515	0.398929	1	1	3084	tags=62%, list=48%, signal=118%
PDR16_SGA	25	0.198611	1.03509	0.382055	1	1	4148	tags=80%, list=64%, signal=223%
MGE1-100_SGA	94	0.118772	1.03429	0.40699	1	1	2058	tags=39%, list=32%, signal=57%
CHROMATIN SILENCING AT TELOMERE_BIO	24	0.198273	1.03297	0.403047	1	1	4470	tags=88%, list=69%, signal=283%
HAP2_SGA	56	0.144396	1.03295	0.391357	1	1	2145	tags=43%, list=33%, signal=64%
CELL-CELL ADHESION_BIO	15	0.243583	1.03275	0.415094	1	1	3415	tags=73%, list=53%, signal=155%
URA7_SGA	49	0.148308	1.03131	0.410693	1	1	3914	tags=71%, list=61%, signal=180%
BEM3_SGA	19	0.227331	1.03075	0.407932	1	1	4116	tags=84%, list=64%, signal=232%
RAS PROTEIN SIGNAL TRANSDUCTION_BIO	33	0.175417	1.03055	0.412371	1	1	2655	tags=55%, list=41%, signal=92%
REE1_SGA	19	0.222271	1.02991	0.38594	1	1	4117	tags=84%, list=64%, signal=232%
KIN1_SGA	16	0.23526	1.02986	0.423601	1	1	1390	tags=38%, list=22%, signal=48%
RML2_SGA	286	0.085981	1.02981	0.440283	1	1	2456	tags=41%, list=38%, signal=63%
EDS1_SGA	80	0.126397	1.02965	0.416667	1	1	3283	tags=59%, list=51%, signal=118%
PMT3_SGA	15	0.242927	1.02882	0.42515	1	1	232	tags=20%, list=4%, signal=21%
CA21CHR4X1	115	0.11169	1.02874	0.433589	1	1	250	tags=6%, list=4%, signal=6%
SPR3_SGA	55	0.14311	1.02839	0.424939	1	1	2954	tags=55%, list=46%, signal=100%
MMF1_DAMP_SGA	106	0.114572	1.02776	0.4117	1	1	1889	tags=35%, list=29%, signal=49%
PHOSPHOPROTEIN PHOSPHATASE ACTIVITY_MOL	35	0.172875	1.02551	0.418694	1	1	2513	tags=51%, list=39%, signal=84%
AKR1_SGA	96	0.117458	1.02482	0.412946	1	1	4405	tags=76%, list=68%, signal=236%
VHS1_SGA	38	0.167249	1.02449	0.409686	1	1	819	tags=24%, list=13%, signal=27%
SHM2_SGA	23	0.203587	1.02443	0.415014	1	1	2660	tags=57%, list=41%, signal=96%
URA8_SGA	31	0.178382	1.02422	0.423329	1	1	1479	tags=35%, list=23%, signal=46%
DNA REPAIR_BIO	97	0.117032	1.02399	0.429696	1	1	5014	tags=88%, list=78%, signal=386%
ACT1-129_SGA	212	0.0924477	1.02399	0.442932	1	1	4997	tags=84%, list=77%, signal=359%
MEIOTIC RECOMBINATION_BIO	20	0.217203	1.02333	0.402282	1	1	4206	tags=85%, list=65%, signal=243%
UBP2_SGA	29	0.186461	1.02302	0.428188	1	1	3680	tags=72%, list=57%, signal=168%
LIPID TRANSPORT_BIO	16	0.236341	1.02288	0.412791	1	1	468	tags=19%, list=7%, signal=20%
ALPHA_PHEROMONE_UP	32	0.175001	1.02232	0.435964	1	1	2434	tags=50%, list=38%, signal=80%
MET31_SGA	29	0.187629	1.02178	0.429677	1	1	447	tags=17%, list=7%, signal=18%
PKC1-4_SGA	201	0.0950613	1.02161	0.453305	1	1	1764	tags=32%, list=27%, signal=43%
GLO4_SGA	30	0.180087	1.02082	0.431267	1	1	449	tags=20%, list=7%, signal=21%
ARL3_SGA	133	0.103713	1.02061	0.416309	1	1	1342	tags=26%, list=21%, signal=33%
CDC14-2_SGA	29	0.186648	1.02054	0.417462	1	1	2198	tags=48%, list=34%, signal=73%
HIR2_SGA	76	0.124585	1.02044	0.419204	1	1	2141	tags=41%, list=33%, signal=60%
SERINE FAMILY AMINO ACID METABOLIC PROCESS_BIO	23	0.202722	1.01965	0.410082	1	1	1507	tags=35%, list=23%, signal=45%
PMT1_CAP1-312_DN	41	0.161182	1.01933	0.408805	1	1	3547	tags=66%, list=55%, signal=145%
MIA40_DAMP_SGA	61	0.139162	1.019	0.428571	1	1	266	tags=10%, list=4%, signal=10%
MSH1_SGA	24	0.203015	1.01834	0.424965	1	1	4187	tags=83%, list=65%, signal=236%
AVL9_SGA	97	0.114801	1.01814	0.420519	1	1	1610	tags=30%, list=25%, signal=39%
AIM44_SGA	168	0.0977885	1.01722	0.473461	1	1	2257	tags=39%, list=35%, signal=59%
VPS8_SGA	189	0.0941396	1.01715	0.454259	1	1	2983	tags=51%, list=46%, signal=92%
KRS1_DAMP_SGA	54	0.14387	1.01686	0.43599	1	1	628	tags=19%, list=10%, signal=20%
SKI2_SGA	42	0.158197	1.01683	0.425505	1	1	4677	tags=86%, list=72%, signal=309%
EST3_SGA	28	0.18374	1.01619	0.429155	1	1	765	tags=25%, list=12%, signal=28%
CHROMATIN ASSEMBLY_BIO	40	0.163783	1.0159	0.432161	1	1	4241	tags=80%, list=66%, signal=232%
JID1_SGA	124	0.109371	1.01509	0.446389	1	1	1634	tags=31%, list=25%, signal=40%
LEU3_SGA	21	0.214666	1.01489	0.445698	1	1	620	tags=24%, list=10%, signal=26%
MRH1_SGA	41	0.163049	1.01475	0.447028	1	1	2228	tags=46%, list=35%, signal=70%
MSS1_SGA	156	0.0975491	1.01459	0.451852	0.99991	1	713	tags=17%, list=11%, signal=18%
RIM20_SGA	105	0.114072	1.01285	0.437569	1	1	2304	tags=41%, list=36%, signal=63%
EMG1_DAMP_SGA	52	0.144278	1.01224	0.442945	1	1	2003	tags=40%, list=31%, signal=58%
GIC2_SGA	20	0.208707	1.01214	0.435345	1	1	1268	tags=35%, list=20%, signal=43%
CKB2_SGA	132	0.10362	1.01199	0.435345	1	1	861	tags=17%, list=13%, signal=20%
ORGANELLE OUTER MEMBRANE_CEL	18	0.220079	1.01198	0.43038	1	1	3410	tags=72%, list=53%, signal=153%
SPHINGOLIPID METABOLIC PROCESS_BIO	15	0.246013	1.01085	0.431287	1	1	2536	tags=60%, list=39%, signal=99%
S-ADENOSYLMETHIONINE-DEPENDENT METHYLTRANSFERASE ACTIVITY_MOL	32	0.174682	1.01076	0.464096	1	1	2990	tags=59%, list=46%, signal=110%
PRP22-1_SGA	150	0.102504	1.00912	0.462446	1	1	1043	tags=22%, list=16%, signal=26%
MEK1_SGA	73	0.126322	1.00908	0.438702	1	1	857	tags=21%, list=13%, signal=23%
SSA2_SGA	37	0.166243	1.00833	0.440832	1	1	1040	tags=27%, list=16%, signal=32%
FTR1_SGA	22	0.20292	1.00806	0.442716	1	1	2052	tags=45%, list=32%, signal=66%
POL5-1_SGA	68	0.131479	1.00732	0.43934	1	1	232	tags=10%, list=4%, signal=11%
HYPHAL GROWTH_BIO	137	0.103719	1.0073	0.467603	1	1	534	tags=12%, list=8%, signal=12%
ALG8_SGA	56	0.14172	1.00656	0.461725	1	1	2070	tags=41%, list=32%, signal=60%
GLYCOPROTEIN METABOLIC PROCESS_BIO	73	0.127806	1.00633	0.462985	1	1	2312	tags=44%, list=36%, signal=68%
SCC2-4_SGA	107	0.109969	1.00544	0.458333	1	1	2436	tags=43%, list=38%, signal=68%
SSB1_SGA	47	0.148416	1.00498	0.441574	1	1	2564	tags=49%, list=40%, signal=81%
EMP24_SGA	45	0.152932	1.00423	0.449257	1	1	1918	tags=40%, list=30%, signal=57%
SSC1-2_SGA	92	0.115266	1.00388	0.45805	1	1	2905	tags=51%, list=45%, signal=92%
PROTEASOME CORE COMPLEX (SENSU EUKARYOTA)_CEL	15	0.234546	1.00363	0.409091	1	1	4544	tags=93%, list=70%, signal=314%
MRNA BINDING_MOL	23	0.200828	1.00317	0.419703	1	1	2352	tags=52%, list=36%, signal=82%
LIPID TRANSPORTER ACTIVITY_MOL	19	0.217766	1.00315	0.426136	1	1	3302	tags=63%, list=51%, signal=129%
NUCLEOTIDYLTRANSFERASE ACTIVITY_MOL	64	0.130654	1.00283	0.45509	1	1	1242	tags=28%, list=19%, signal=34%
TELOMERIC HETEROCHROMATIN FORMATION_BIO	24	0.198273	1.00232	0.448895	1	1	4470	tags=88%, list=69%, signal=283%
PSD1_SGA	280	0.0847569	1.00174	0.492828	1	1	2037	tags=34%, list=32%, signal=48%
ATX1_SGA	52	0.140135	1.00099	0.456287	1	1	472	tags=15%, list=7%, signal=16%
IRA2_SGA	287	0.0839085	1.00068	0.473684	1	1	1606	tags=28%, list=25%, signal=36%
CA21CHR1X2	124	0.106421	1.00047	0.460954	1	1	1590	tags=31%, list=25%, signal=40%
LEU1_SGA	15	0.237294	1.00042	0.432024	0.999499	1	2230	tags=53%, list=35%, signal=81%
COG7_SGA	140	0.101443	1.00023	0.477174	0.998732	1	1248	tags=25%, list=19%, signal=30%
OMS1_SGA	142	0.100056	1.00017	0.458735	0.997644	1	948	tags=19%, list=15%, signal=22%
GET1_SGA	191	0.0926083	1.00013	0.469367	0.996509	1	707	tags=15%, list=11%, signal=16%
ENDORIBONUCLEASE ACTIVITY_MOL	19	0.216796	0.99986	0.442149	0.995928	1	4756	tags=95%, list=74%, signal=359%
OUTER MEMBRANE_CEL	18	0.220079	0.999214	0.450072	0.996383	1	3410	tags=72%, list=53%, signal=153%
RHO2_SGA	112	0.109696	0.998097	0.468647	0.99795	1	1889	tags=35%, list=29%, signal=48%
YJL213W_SGA	28	0.179902	0.998006	0.434663	0.996949	1	869	tags=25%, list=13%, signal=29%
REPRODUCTIVE PROCESS_BIO	98	0.114224	0.997718	0.462402	0.996445	1	2485	tags=45%, list=38%, signal=72%
CA21CHR2X6	141	0.101107	0.996093	0.49568	0.999319	1	1159	tags=24%, list=18%, signal=29%
YJR096W_SGA	30	0.17706	0.996036	0.437936	0.998255	1	2163	tags=47%, list=34%, signal=70%
NSL1-5_SGA	52	0.145719	0.995468	0.470446	0.998515	1	2169	tags=42%, list=34%, signal=63%
NUP42_SGA	39	0.160336	0.994584	0.451777	0.999503	1	2951	tags=56%, list=46%, signal=103%
RIM9_SGA	100	0.1107	0.992931	0.463929	1	1	2525	tags=45%, list=39%, signal=73%
CA21CHR1X10	121	0.103108	0.991758	0.472944	1	1	1431	tags=26%, list=22%, signal=33%
APQ12_SGA	216	0.0899889	0.991593	0.468718	1	1	2037	tags=35%, list=32%, signal=49%
MDM31_SGA	70	0.126761	0.989678	0.483568	1	1	4493	tags=79%, list=70%, signal=256%
RNH70_SGA	25	0.189318	0.989627	0.458162	1	1	1108	tags=32%, list=17%, signal=38%
COX4_SGA	28	0.182309	0.98705	0.446866	1	1	4871	tags=93%, list=75%, signal=377%
NEGATIVE REGULATION OF TRANSCRIPTION, DNA-DEPENDENT_BIO	82	0.119949	0.986414	0.487059	1	1	4285	tags=76%, list=66%, signal=222%
TRANSAMINASE ACTIVITY_MOL	17	0.21576	0.986149	0.484805	1	1	1580	tags=41%, list=24%, signal=54%
HOR2_SGA	20	0.208787	0.98505	0.481013	1	1	31	tags=10%, list=0%, signal=10%
RTF1_SGA	169	0.094971	0.984764	0.483122	1	1	723	tags=17%, list=11%, signal=18%
SNF1_SGA	97	0.112096	0.983583	0.474576	1	1	4885	tags=85%, list=76%, signal=342%
HOM2_SGA	53	0.141682	0.983087	0.469166	1	1	3844	tags=70%, list=60%, signal=171%
NUCLEOBASE METABOLIC PROCESS_BIO	23	0.195759	0.982729	0.436879	1	1	3496	tags=70%, list=54%, signal=151%
REPRODUCTIVE PROCESS IN SINGLE-CELLED ORGANISM_BIO	86	0.115964	0.982334	0.464567	1	1	2485	tags=45%, list=38%, signal=73%
RESPONSE TO PHEROMONE_BIO	39	0.157883	0.981385	0.465909	1	1	2482	tags=49%, list=38%, signal=79%
SKI8_SGA	53	0.13666	0.979369	0.503016	1	1	1043	tags=25%, list=16%, signal=29%
CRM1_DAMP_SGA	23	0.190693	0.979206	0.466033	1	1	808	tags=26%, list=13%, signal=30%
CYCLIC-NUCLEOTIDE-MEDIATED SIGNALING_BIO	15	0.232077	0.978634	0.444275	1	1	3443	tags=73%, list=53%, signal=157%
DEG1_SGA	181	0.0927959	0.978259	0.497899	1	1	2265	tags=39%, list=35%, signal=59%
YKR023W_SGA	25	0.188839	0.978108	0.470752	1	1	919	tags=28%, list=14%, signal=33%
MATING_UP	42	0.148641	0.976933	0.487646	1	1	434	tags=14%, list=7%, signal=15%
SIN3_SGA	187	0.090751	0.976096	0.512821	1	1	2589	tags=43%, list=40%, signal=70%
CAMP-MEDIATED SIGNALING_BIO	15	0.232077	0.975755	0.481315	1	1	3443	tags=73%, list=53%, signal=157%
EAF7_SGA	71	0.12275	0.975359	0.485981	1	1	841	tags=20%, list=13%, signal=22%
COX7_SGA	64	0.130395	0.97501	0.47669	1	1	1043	tags=22%, list=16%, signal=26%
YOP1_SGA	15	0.23094	0.974902	0.492331	1	1	223	tags=20%, list=3%, signal=21%
TAF6-TS_SGA	104	0.106483	0.974687	0.470783	1	1	2298	tags=40%, list=36%, signal=62%
REGULATION OF GENE EXPRESSION, EPIGENETIC_BIO	39	0.158188	0.974436	0.503161	1	1	4241	tags=79%, list=66%, signal=230%
PCF11-2_SGA	64	0.128815	0.974155	0.47795	1	1	1540	tags=31%, list=24%, signal=41%
RAD24_SGA	16	0.22552	0.974111	0.48368	1	1	919	tags=31%, list=14%, signal=36%
ILV1_SGA	74	0.1238	0.973319	0.484849	1	1	3703	tags=65%, list=57%, signal=150%
YJR003C_SGA	20	0.200966	0.973222	0.47191	1	1	1390	tags=35%, list=22%, signal=44%
PROTEIN KINASE CASCADE_BIO	15	0.232723	0.972564	0.488688	1	1	4053	tags=80%, list=63%, signal=214%
RIM8_SGA	111	0.105962	0.972252	0.483907	1	1	1577	tags=29%, list=24%, signal=37%
SSK2_SGA	82	0.117078	0.972116	0.489796	1	1	3855	tags=66%, list=60%, signal=161%
APS1_SGA	88	0.115841	0.971617	0.469714	1	1	2021	tags=38%, list=31%, signal=54%
CDC1-2_SGA	27	0.177034	0.971591	0.47619	1	1	2726	tags=56%, list=42%, signal=96%
UBR1_SGA	91	0.115425	0.971514	0.499436	1	1	2365	tags=43%, list=37%, signal=67%
NMD2_SGA	97	0.110211	0.971404	0.490566	1	1	2198	tags=40%, list=34%, signal=60%
SEC72_SGA	52	0.141991	0.971063	0.477444	1	1	3625	tags=65%, list=56%, signal=148%
ADHESION TO OTHER ORGANISM DURING SYMBIOTIC INTERACTION_BIO	34	0.161359	0.970775	0.487113	1	1	3416	tags=65%, list=53%, signal=137%
ATC1_SGA	52	0.137757	0.970032	0.483395	1	1	2371	tags=46%, list=37%, signal=72%
SGF11_SGA	101	0.10903	0.969677	0.506711	1	1	689	tags=18%, list=11%, signal=20%
RPC19_DAMP_SGA	92	0.111203	0.968684	0.498301	1	1	4509	tags=78%, list=70%, signal=256%
RHO4_SGA	60	0.133909	0.968639	0.467801	1	1	390	tags=13%, list=6%, signal=14%
CWC25_DAMP_SGA	25	0.182313	0.968268	0.457831	1	1	4384	tags=84%, list=68%, signal=261%
TRANSFERASE ACTIVITY, TRANSFERRING NITROGENOUS GROUPS_MOL	17	0.21576	0.967002	0.475309	1	1	1580	tags=41%, list=24%, signal=54%
IRC3_SGA	22	0.192194	0.965751	0.49096	1	1	4018	tags=77%, list=62%, signal=204%
MSD1_SGA	26	0.18044	0.964529	0.490385	1	1	757	tags=23%, list=12%, signal=26%
WHI3_SGA	133	0.100545	0.964512	0.521739	1	1	2110	tags=38%, list=33%, signal=55%
PMN PHAGOCYTOSIS_DN	186	0.0895362	0.963922	0.5	1	1	1575	tags=27%, list=24%, signal=35%
MSS2_SGA	90	0.113449	0.96379	0.494444	1	1	789	tags=19%, list=12%, signal=21%
TOM70_SGA	124	0.100755	0.9625	0.484256	1	1	2324	tags=41%, list=36%, signal=63%
YSP1_SGA	34	0.16213	0.961811	0.491481	1	1	4123	tags=76%, list=64%, signal=210%
MEMBRANE-ENCLOSED LUMEN_CEL	455	0.0737147	0.96085	0.548744	1	1	3893	tags=64%, list=60%, signal=149%
REPLICATION FORK_CEL	35	0.159889	0.959956	0.5	1	1	4437	tags=83%, list=69%, signal=264%
MGM1_SGA	95	0.10981	0.959768	0.507446	1	1	2021	tags=38%, list=31%, signal=54%
RIBONUCLEOPROTEIN COMPLEX_CEL	298	0.0801372	0.959415	0.536114	1	1	4127	tags=68%, list=64%, signal=181%
ELECTRON CARRIER ACTIVITY_MOL	29	0.173244	0.958473	0.495979	1	1	3413	tags=66%, list=53%, signal=138%
CSE2_SGA	227	0.0835745	0.958387	0.51227	1	1	4498	tags=74%, list=70%, signal=235%
ARP9-1_SGA	79	0.117364	0.957686	0.514451	1	1	3696	tags=65%, list=57%, signal=149%
STR2_SGA	59	0.128574	0.956956	0.495204	1	1	4384	tags=78%, list=68%, signal=241%
YFH1_DAMP_SGA	136	0.0982838	0.95665	0.506579	1	1	501	tags=13%, list=8%, signal=14%
CA21CHR1X4	129	0.09687	0.95613	0.498918	1	1	4598	tags=78%, list=71%, signal=264%
SPP382_DAMP_SGA	47	0.142653	0.955935	0.505025	1	1	1925	tags=38%, list=30%, signal=54%
COQ2_SGA	46	0.14506	0.955366	0.487867	1	1	1040	tags=26%, list=16%, signal=31%
SHS1_SGA	103	0.108628	0.955126	0.5213	1	1	4543	tags=78%, list=70%, signal=258%
REPRODUCTIVE CELLULAR PROCESS_BIO	86	0.115964	0.954765	0.505682	1	1	2485	tags=45%, list=38%, signal=73%
MMS22_SGA	75	0.118257	0.954439	0.512941	1	1	1108	tags=21%, list=17%, signal=25%
PYRUVATE METABOLIC PROCESS_BIO	23	0.192415	0.954408	0.489627	1	1	3817	tags=74%, list=59%, signal=180%
PROTEIN PROCESSING_BIO	37	0.159613	0.953406	0.501951	1	1	4685	tags=86%, list=73%, signal=313%
ALT2_SGA	18	0.211712	0.953285	0.494236	1	1	5092	tags=100%, list=79%, signal=472%
ORGANELLE LUMEN_CEL	455	0.0737147	0.953012	0.556112	1	1	3893	tags=64%, list=60%, signal=149%
UBC8_SGA	67	0.12568	0.952865	0.500583	1	1	497	tags=16%, list=8%, signal=18%
PAU10_SGA	90	0.111114	0.952839	0.507361	1	1	1825	tags=34%, list=28%, signal=47%
YMR31_SGA	29	0.169921	0.951573	0.519674	1	1	3942	tags=76%, list=61%, signal=194%
SDA1-2_SGA	56	0.131026	0.951269	0.49434	1	1	3804	tags=68%, list=59%, signal=164%
EDE1_SGA	76	0.118427	0.950958	0.508065	1	1	4756	tags=83%, list=74%, signal=311%
VTC1_SGA	83	0.114068	0.950912	0.506271	1	1	1589	tags=31%, list=25%, signal=41%
ELC1_SGA	31	0.16925	0.950622	0.491228	1	1	688	tags=23%, list=11%, signal=25%
RGD1_SGA	106	0.106025	0.949899	0.534989	1	1	2724	tags=48%, list=42%, signal=82%
GCD2_DAMP_SGA	42	0.148322	0.949645	0.516129	1	1	723	tags=21%, list=11%, signal=24%
ADHESION TO HOST_BIO	34	0.161359	0.948754	0.494751	1	1	3416	tags=65%, list=53%, signal=137%
THR4_SGA	165	0.0923189	0.948355	0.53102	1	1	2795	tags=48%, list=43%, signal=82%
SEC61-2_SGA	125	0.0996253	0.947492	0.509209	1	1	2595	tags=46%, list=40%, signal=75%
TRS31_DAMP_SGA	47	0.139031	0.943941	0.520755	1	1	3680	tags=66%, list=57%, signal=152%
TEC1_SGA	27	0.175162	0.943813	0.533063	1	1	2127	tags=44%, list=33%, signal=66%
SWC3_SGA	113	0.103959	0.943796	0.530501	1	1	3787	tags=65%, list=59%, signal=154%
SMALL PROTEIN CONJUGATING ENZYME ACTIVITY_MOL	33	0.163888	0.943176	0.526658	1	1	2337	tags=48%, list=36%, signal=76%
DFG16_SGA	129	0.0988224	0.942951	0.543359	1	1	1991	tags=36%, list=31%, signal=51%
YLL058W_SGA	16	0.213508	0.942081	0.498521	1	1	203	tags=19%, list=3%, signal=19%
CPR6_SGA	21	0.194997	0.940373	0.520492	1	1	4681	tags=90%, list=73%, signal=328%
CDC4-2_SGA	44	0.146796	0.940084	0.519255	1	1	3873	tags=70%, list=60%, signal=175%
ACTIN CAP_CEL	22	0.185024	0.939535	0.503576	1	1	2352	tags=50%, list=36%, signal=78%
BDH1_SGA	34	0.160368	0.938991	0.525538	1	1	2298	tags=47%, list=36%, signal=73%
PTR3_DAMP_SGA	85	0.110718	0.937311	0.534989	1	1	860	tags=20%, list=13%, signal=23%
MEIOSIS I_BIO	25	0.174611	0.936847	0.521678	1	1	4206	tags=80%, list=65%, signal=229%
NUCLEAR DNA-DIRECTED RNA POLYMERASE COMPLEX_CEL	30	0.165025	0.93612	0.503277	1	1	1565	tags=37%, list=24%, signal=48%
ORGANELLE INHERITANCE_BIO	18	0.201236	0.935332	0.515328	1	1	1956	tags=44%, list=30%, signal=64%
ARN1_SGA	17	0.208005	0.935048	0.519481	1	1	4123	tags=82%, list=64%, signal=227%
MSN5_SGA	68	0.122982	0.934758	0.531542	1	1	3115	tags=54%, list=48%, signal=104%
MRNA CATABOLIC PROCESS, DEADENYLATION-DEPENDENT DECAY_BIO	17	0.206674	0.934682	0.525525	1	1	4785	tags=94%, list=74%, signal=363%
YPI1_DAMP_SGA	27	0.174914	0.934546	0.508941	1	1	861	tags=26%, list=13%, signal=30%
SKI3_SGA	56	0.129393	0.93434	0.526061	1	1	2102	tags=41%, list=33%, signal=60%
TRANSFERASE ACTIVITY, TRANSFERRING ONE-CARBON GROUPS_MOL	54	0.133191	0.934127	0.542515	1	1	3110	tags=57%, list=48%, signal=110%
YPL109C_SGA	77	0.114785	0.934012	0.528409	1	1	4206	tags=71%, list=65%, signal=203%
THI13_SGA	17	0.211401	0.933342	0.530581	1	1	943	tags=29%, list=15%, signal=34%
NITROGEN COMPOUND METABOLIC PROCESS_BIO	228	0.0824958	0.932748	0.555783	1	1	856	tags=16%, list=13%, signal=18%
UBP6_SGA	131	0.0968249	0.932504	0.545752	1	1	2847	tags=49%, list=44%, signal=86%
MET32_SGA	17	0.210738	0.931771	0.535821	1	1	3781	tags=76%, list=59%, signal=184%
INM2_SGA	35	0.154509	0.931532	0.521625	1	1	1866	tags=40%, list=29%, signal=56%
CA21CHR4X5	115	0.100853	0.931115	0.552141	1	1	616	tags=12%, list=10%, signal=13%
UBIQUITIN-PROTEIN LIGASE ACTIVITY_MOL	31	0.163053	0.930692	0.531332	1	1	2337	tags=48%, list=36%, signal=75%
YDR514C_SGA	17	0.209109	0.930288	0.524425	1	1	2726	tags=59%, list=42%, signal=102%
SDH4_SGA	32	0.161509	0.930271	0.532383	1	1	861	tags=25%, list=13%, signal=29%
REGULATION OF RNA STABILITY_BIO	17	0.206674	0.929891	0.516547	1	1	4785	tags=94%, list=74%, signal=363%
CIK1_SGA	250	0.0806243	0.929395	0.559877	1	1	861	tags=17%, list=13%, signal=19%
SMC1-259_SGA	84	0.10975	0.929214	0.551605	1	1	952	tags=19%, list=15%, signal=22%
CTI6_SGA	150	0.0927235	0.929174	0.541977	1	1	952	tags=20%, list=15%, signal=23%
POP2_DAMP_SGA	20	0.197571	0.929015	0.524638	1	1	642	tags=25%, list=10%, signal=28%
MND2_SGA	29	0.166414	0.928956	0.53078	1	1	1260	tags=31%, list=20%, signal=38%
HMG1_SGA	65	0.121997	0.928808	0.54491	1	1	1995	tags=38%, list=31%, signal=55%
MITOCHONDRIAL OUTER MEMBRANE_CEL	17	0.203987	0.928768	0.523324	1	1	3410	tags=71%, list=53%, signal=149%
ERS1_SGA	82	0.113696	0.928446	0.535551	1	1	2847	tags=50%, list=44%, signal=88%
NEW1_SGA	154	0.0924455	0.928286	0.550586	1	1	2003	tags=35%, list=31%, signal=50%
SOR2_SGA	48	0.13713	0.928	0.539424	1	1	585	tags=19%, list=9%, signal=20%
SER2_SGA	79	0.111134	0.927859	0.522648	1	1	1479	tags=29%, list=23%, signal=37%
CUP9_SGA	34	0.15765	0.927234	0.529335	1	1	4431	tags=79%, list=69%, signal=252%
MSP1_SGA	29	0.166673	0.926921	0.51417	1	1	3398	tags=66%, list=53%, signal=138%
ERO1-1_SGA	34	0.159124	0.926906	0.534301	1	1	1471	tags=32%, list=23%, signal=42%
RNA POLYMERASE COMPLEX_CEL	30	0.165025	0.926626	0.54	1	1	1565	tags=37%, list=24%, signal=48%
CA21CHRRX6	151	0.0904361	0.925854	0.554243	1	1	5150	tags=86%, list=80%, signal=416%
TRANSCRIPTION FACTOR COMPLEX_CEL	96	0.104486	0.925206	0.557778	1	1	4046	tags=70%, list=63%, signal=184%
GCN4_GCN2_UP	83	0.110804	0.925014	0.534183	1	1	232	tags=10%, list=4%, signal=10%
APL3_SGA	30	0.162777	0.924694	0.529492	1	1	120	tags=10%, list=2%, signal=10%
SRP40_SGA	60	0.12352	0.923075	0.534829	1	1	4392	tags=77%, list=68%, signal=238%
DNA-DIRECTED RNA POLYMERASE COMPLEX_CEL	30	0.165025	0.922449	0.519178	1	1	1565	tags=37%, list=24%, signal=48%
ALPHA_PHEROMONE_DN	46	0.138013	0.922331	0.532663	1	1	1013	tags=24%, list=16%, signal=28%
EPT1_SGA	51	0.134335	0.921823	0.528049	1	1	4696	tags=82%, list=73%, signal=300%
FATTY ACID METABOLIC PROCESS_BIO	52	0.13164	0.92117	0.531835	1	1	423	tags=15%, list=7%, signal=16%
PURINE RIBONUCLEOTIDE BIOSYNTHETIC PROCESS_BIO	20	0.19193	0.92092	0.531207	1	1	545	tags=20%, list=8%, signal=22%
REGULATION OF RNA METABOLIC PROCESS_BIO	17	0.206674	0.920816	0.515556	1	1	4785	tags=94%, list=74%, signal=363%
INO2_SGA	134	0.094423	0.920615	0.573304	1	1	4819	tags=81%, list=75%, signal=311%
NEGATIVE REGULATION OF TRANSCRIPTION_BIO	83	0.110915	0.920606	0.537931	1	1	4285	tags=75%, list=66%, signal=219%
PHOSPHORYLATION_BIO	97	0.106105	0.920414	0.551609	1	1	3227	tags=57%, list=50%, signal=112%
GROWTH_BIO	331	0.0745418	0.9199	0.589899	1	1	1427	tags=24%, list=22%, signal=29%
WHI5_SGA	114	0.0999796	0.919804	0.563129	1	1	1823	tags=33%, list=28%, signal=46%
PSK2_SGA	76	0.114072	0.918426	0.560427	1	1	1788	tags=34%, list=28%, signal=47%
MLP2_SGA	20	0.192762	0.917505	0.559607	1	1	4677	tags=90%, list=72%, signal=326%
MED1_SGA	95	0.103599	0.917254	0.557339	1	1	2356	tags=42%, list=36%, signal=65%
CKB1_SGA	121	0.0966682	0.917174	0.579533	1	1	261	tags=9%, list=4%, signal=9%
CA21CHR5X3	125	0.097831	0.916664	0.549462	1	1	4708	tags=80%, list=73%, signal=290%
ACTIN CORTICAL PATCH_CEL	29	0.167473	0.91586	0.55496	1	1	4055	tags=76%, list=63%, signal=203%
REGULATION OF MRNA STABILITY_BIO	17	0.206674	0.915651	0.548991	1	1	4785	tags=94%, list=74%, signal=363%
PTH1_SGA	180	0.0858909	0.914786	0.573822	1	1	1323	tags=24%, list=20%, signal=30%
NITROGEN COMPOUND CATABOLIC PROCESS_BIO	31	0.162467	0.914639	0.548684	1	1	1507	tags=29%, list=23%, signal=38%
BUL1_SGA	65	0.123128	0.914101	0.537383	1	1	2605	tags=48%, list=40%, signal=79%
ECM2_SGA	74	0.115254	0.913828	0.557377	1	1	1206	tags=24%, list=19%, signal=30%
KGD2_SGA	125	0.0965921	0.91359	0.572826	1	1	2406	tags=42%, list=37%, signal=65%
CBP4_SGA	74	0.114776	0.911938	0.55503	1	1	380	tags=12%, list=6%, signal=13%
COX23_SGA	120	0.0991543	0.91186	0.558242	1	1	1399	tags=27%, list=22%, signal=33%
SEC27-1_SGA	72	0.115218	0.911677	0.570934	1	1	1479	tags=29%, list=23%, signal=37%
DIT2_SGA	48	0.135662	0.910643	0.53625	1	1	1051	tags=25%, list=16%, signal=30%
RIBOSOMAL LARGE SUBUNIT BIOGENESIS AND ASSEMBLY_BIO	44	0.138188	0.909199	0.563057	1	1	4946	tags=89%, list=77%, signal=376%
MCM1_TFBIND	310	0.0746391	0.909031	0.601015	1	1	1048	tags=19%, list=16%, signal=22%
MONOCARBOXYLIC ACID METABOLIC PROCESS_BIO	94	0.104606	0.908819	0.575621	1	1	3914	tags=65%, list=61%, signal=162%
POSITIVE REGULATION OF TRANSCRIPTION, DNA-DEPENDENT_BIO	26	0.16802	0.908446	0.541161	1	1	465	tags=19%, list=7%, signal=21%
RPL1B_SGA	57	0.123883	0.908111	0.529915	1	1	1960	tags=39%, list=30%, signal=55%
ARF2_SGA	51	0.131153	0.908096	0.555285	1	1	2447	tags=47%, list=38%, signal=75%
CDC19-1_SGA	73	0.116797	0.907361	0.564761	1	1	5386	tags=93%, list=83%, signal=556%
COVALENT CHROMATIN MODIFICATION_BIO	40	0.144133	0.906914	0.553086	1	1	1983	tags=40%, list=31%, signal=57%
EXTRACELLULAR REGION_CEL	39	0.148638	0.906546	0.555414	1	1	4686	tags=82%, list=73%, signal=297%
YJR120W_SGA	140	0.0921935	0.906206	0.577465	1	1	1328	tags=26%, list=21%, signal=32%
TRANSCRIPTIONAL ACTIVATOR ACTIVITY_MOL	38	0.146525	0.905841	0.56147	1	1	4587	tags=82%, list=71%, signal=280%
RPS6B_SGA	74	0.11011	0.905528	0.559441	1	1	4542	tags=78%, list=70%, signal=261%
FARNESOL_DN	50	0.130732	0.905435	0.570545	1	1	151	tags=8%, list=2%, signal=8%
VPS72_SGA	133	0.0924945	0.904892	0.566381	1	1	772	tags=16%, list=12%, signal=18%
HHT2_SGA	32	0.159481	0.903878	0.553966	1	1	2102	tags=44%, list=33%, signal=65%
CSM3_SGA	44	0.136896	0.903863	0.55597	1	1	943	tags=23%, list=15%, signal=26%
ADE6_SGA	41	0.142222	0.903839	0.557377	1	1	3342	tags=61%, list=52%, signal=126%
RIBONUCLEOTIDE BIOSYNTHETIC PROCESS_BIO	20	0.19193	0.90293	0.563994	1	1	545	tags=20%, list=8%, signal=22%
SEC63-1_SGA	191	0.0844562	0.902881	0.602524	1	1	4629	tags=76%, list=72%, signal=260%
ILM1_SGA	242	0.0804039	0.902534	0.6091	1	1	560	tags=9%, list=9%, signal=10%
EXG1_SGA	44	0.137279	0.902389	0.568293	1	1	1479	tags=32%, list=23%, signal=41%
POSITIVE REGULATION OF TRANSCRIPTION_BIO	26	0.16802	0.901936	0.559732	1	1	465	tags=19%, list=7%, signal=21%
HISTONE MODIFICATION_BIO	40	0.144133	0.901755	0.574412	1	1	1983	tags=40%, list=31%, signal=57%
IPK1_SGA	114	0.0969582	0.901701	0.589716	1	1	1448	tags=28%, list=22%, signal=36%
UBX5_SGA	16	0.207801	0.900861	0.54185	1	1	1491	tags=38%, list=23%, signal=49%
YNL122C_SGA	39	0.14482	0.900137	0.553866	1	1	1547	tags=33%, list=24%, signal=44%
ECM38_SGA	15	0.215242	0.899546	0.574468	1	1	3182	tags=67%, list=49%, signal=131%
BIOPOLYMER BIOSYNTHETIC PROCESS_BIO	45	0.137141	0.899042	0.578106	1	1	712	tags=13%, list=11%, signal=15%
ATPASE ACTIVITY_MOL	158	0.0882265	0.898831	0.593651	1	1	298	tags=7%, list=5%, signal=7%
MNN4_SGA	34	0.151422	0.897628	0.581978	1	1	4557	tags=82%, list=71%, signal=278%
BIOPOLYMER METHYLATION_BIO	15	0.207111	0.897516	0.579688	1	1	5121	tags=100%, list=79%, signal=482%
TEX1_SGA	24	0.173992	0.896485	0.581867	1	1	211	tags=13%, list=3%, signal=13%
SNF5_SGA	49	0.133575	0.896442	0.57266	1	1	3906	tags=69%, list=61%, signal=174%
PROTEIN AMINO ACID GLYCOSYLATION_BIO	70	0.114532	0.89611	0.5726	1	1	2312	tags=43%, list=36%, signal=66%
HST1_SGA	36	0.147892	0.896077	0.597055	1	1	4493	tags=81%, list=70%, signal=263%
POSITIVE REGULATION OF NUCLEOBASE, NUCLEOSIDE, NUCLEOTIDE AND NUCLEIC ACID METABOLIC PROCESS_BIO	26	0.16802	0.895249	0.586301	1	1	465	tags=19%, list=7%, signal=21%
RPD3_SGA	284	0.0759462	0.895173	0.614519	1	1	2413	tags=40%, list=37%, signal=61%
RNA SPLICING, VIA TRANSESTERIFICATION REACTIONS_BIO	66	0.11725	0.894575	0.585042	1	1	4127	tags=73%, list=64%, signal=200%
AMINE TRANSPORT_BIO	32	0.15708	0.894302	0.553596	1	1	2320	tags=44%, list=36%, signal=68%
VID28_SGA	85	0.105413	0.893046	0.589714	1	1	501	tags=14%, list=8%, signal=15%
AMINE METABOLIC PROCESS_BIO	198	0.0804887	0.891876	0.6054	1	1	856	tags=17%, list=13%, signal=19%
EAF3_SGA	56	0.124248	0.891799	0.592417	1	1	2595	tags=48%, list=40%, signal=80%
APM4_SGA	18	0.195092	0.891322	0.586956	1	1	5199	tags=100%, list=81%, signal=512%
YEA6_SGA	23	0.176986	0.890757	0.567455	1	1	2847	tags=57%, list=44%, signal=101%
MLP1_SGA	54	0.125004	0.889808	0.577157	1	1	4940	tags=87%, list=77%, signal=368%
YKR104W_SGA	57	0.121191	0.889536	0.58162	1	1	3765	tags=67%, list=58%, signal=159%
RNA SPLICING, VIA TRANSESTERIFICATION REACTIONS WITH BULGED ADENOSINE AS NUCLEOPHILE_BIO	66	0.11725	0.889403	0.6	1	1	4127	tags=73%, list=64%, signal=200%
PDE2_SGA	106	0.0977803	0.889272	0.582686	1	1	2070	tags=37%, list=32%, signal=53%
BIOPOLYMER GLYCOSYLATION_BIO	70	0.114532	0.889225	0.563953	1	1	2312	tags=43%, list=36%, signal=66%
ERG26-1_SGA	46	0.130668	0.889134	0.584672	1	1	2003	tags=39%, list=31%, signal=56%
SAP30_SGA	126	0.0942271	0.88906	0.604144	1	1	716	tags=17%, list=11%, signal=18%
AVT5_SGA	36	0.147552	0.888965	0.5625	1	1	4720	tags=86%, list=73%, signal=318%
RPO31-698_SGA	81	0.10659	0.888772	0.587356	1	1	4454	tags=77%, list=69%, signal=244%
SPT3_SGA	96	0.0993688	0.888398	0.608108	1	1	945	tags=21%, list=15%, signal=24%
SGF73_SGA	103	0.0988643	0.887851	0.59396	1	1	642	tags=15%, list=10%, signal=16%
RPL43A_SGA	46	0.13146	0.887506	0.575679	1	1	2525	tags=48%, list=39%, signal=78%
SEC22-3_SGA	138	0.0918832	0.887445	0.606257	1	1	707	tags=17%, list=11%, signal=18%
CA21CHR2X9	129	0.0921829	0.887005	0.620541	1	1	4042	tags=67%, list=63%, signal=175%
TRE1_SGA	17	0.196568	0.88688	0.552857	1	1	1328	tags=35%, list=21%, signal=44%
EMI2_SGA	95	0.10238	0.885852	0.592552	1	1	2481	tags=43%, list=38%, signal=69%
FET4_SGA	16	0.202306	0.885491	0.584187	1	1	345	tags=19%, list=5%, signal=20%
ENDONUCLEASE ACTIVITY_MOL	32	0.153936	0.885092	0.595174	1	1	4756	tags=88%, list=74%, signal=331%
SBE22_SGA	23	0.178815	0.884571	0.589262	1	1	628	tags=22%, list=10%, signal=24%
NUCLEAR MRNA SPLICING, VIA SPLICEOSOME_BIO	66	0.11725	0.884367	0.588796	1	1	4127	tags=73%, list=64%, signal=200%
RGA2_SGA	26	0.167707	0.883475	0.585399	1	1	456	tags=19%, list=7%, signal=21%
RPS18B_SGA	48	0.12987	0.882479	0.595745	1	1	1058	tags=25%, list=16%, signal=30%
ISOMERASE ACTIVITY_MOL	41	0.136091	0.88245	0.586035	1	1	2986	tags=54%, list=46%, signal=99%
CDC4-3_SGA	64	0.118596	0.881716	0.571084	1	1	4728	tags=83%, list=73%, signal=306%
CA21CHR1X1	115	0.0953617	0.880743	0.612155	1	1	3019	tags=50%, list=47%, signal=91%
MUC1_SGA	30	0.157231	0.88027	0.590297	1	1	556	tags=20%, list=9%, signal=22%
SOH1_SGA	134	0.0910696	0.880188	0.617869	1	1	4885	tags=82%, list=76%, signal=330%
TFC1-E447K_SGA	43	0.136119	0.880063	0.596628	1	1	1658	tags=35%, list=26%, signal=47%
SECOND-MESSENGER-MEDIATED SIGNALING_BIO	20	0.185164	0.880004	0.585122	1	1	2655	tags=55%, list=41%, signal=93%
VPS64_SGA	56	0.122833	0.879198	0.601942	1	1	2257	tags=41%, list=35%, signal=63%
SCS2_SGA	77	0.109007	0.878713	0.6062	1	1	2265	tags=40%, list=35%, signal=61%
FAR3_SGA	116	0.0943218	0.878557	0.609031	1	1	909	tags=19%, list=14%, signal=22%
PEPTIDYL-AMINO ACID MODIFICATION_BIO	21	0.174909	0.877602	0.583685	1	1	2067	tags=43%, list=32%, signal=63%
MRNA CATABOLIC PROCESS_BIO	35	0.146199	0.877095	0.594737	1	1	4375	tags=80%, list=68%, signal=247%
RLI1_DAMP_SGA	47	0.132195	0.876294	0.606023	1	1	2727	tags=51%, list=42%, signal=88%
METHYLATION_BIO	15	0.207111	0.875476	0.596465	1	1	5121	tags=100%, list=79%, signal=482%
SLU7-TS1_SGA	90	0.101095	0.875206	0.61105	1	1	620	tags=13%, list=10%, signal=15%
SUT1_SGA	57	0.1197	0.875166	0.618812	1	1	807	tags=19%, list=13%, signal=22%
DYN1_SGA	110	0.0963122	0.874948	0.60307	1	1	2298	tags=40%, list=36%, signal=61%
RPL22A_SGA	82	0.105608	0.873749	0.612978	1	1	884	tags=20%, list=14%, signal=22%
COX12_SGA	85	0.10464	0.873501	0.624419	1	1	4993	tags=85%, list=77%, signal=369%
SGN1_SGA	75	0.110056	0.873406	0.60984	1	1	1891	tags=36%, list=29%, signal=50%
PHO23_SGA	252	0.0738852	0.872142	0.646279	1	1	3978	tags=65%, list=62%, signal=162%
CHS7_SGA	39	0.140039	0.871483	0.619289	1	1	2070	tags=41%, list=32%, signal=60%
SAM35-2_SGA	58	0.11843	0.870571	0.620098	1	1	501	tags=12%, list=8%, signal=13%
UBP3_SGA	191	0.0811218	0.869752	0.624481	1	1	1749	tags=30%, list=27%, signal=40%
ATP10_SGA	90	0.102391	0.869473	0.617647	1	1	3790	tags=64%, list=59%, signal=154%
CA21CHRRX3	118	0.0924052	0.869252	0.620614	1	1	3328	tags=55%, list=52%, signal=112%
FMP27_SGA	15	0.206959	0.868814	0.606581	1	1	2291	tags=53%, list=35%, signal=82%
LEA1_SGA	146	0.0863294	0.868812	0.614572	1	1	2447	tags=41%, list=38%, signal=65%
MDM10_SGA	173	0.0835956	0.867273	0.621735	1	1	776	tags=15%, list=12%, signal=17%
DIS3_DAMP_SGA	21	0.181584	0.867147	0.594286	1	1	765	tags=24%, list=12%, signal=27%
SFA1_SGA	64	0.116511	0.866845	0.601885	1	1	4679	tags=81%, list=72%, signal=292%
RPL21B_SGA	37	0.14361	0.866583	0.612422	1	1	3914	tags=70%, list=61%, signal=177%
TAF7-TS1_SGA	35	0.143055	0.866434	0.615989	1	1	1610	tags=34%, list=25%, signal=45%
TAF5-3_SGA	53	0.125265	0.866319	0.609013	1	1	4148	tags=72%, list=64%, signal=199%
VPS27_SGA	164	0.0837142	0.866163	0.630137	1	1	3170	tags=52%, list=49%, signal=100%
BSP1_SGA	45	0.133075	0.865441	0.617424	1	1	765	tags=20%, list=12%, signal=23%
FRE7_SGA	22	0.176108	0.865257	0.598025	1	1	2466	tags=50%, list=38%, signal=81%
QNQ1_SGA	48	0.127174	0.865054	0.58625	1	1	1540	tags=31%, list=24%, signal=41%
YJU3_SGA	21	0.177604	0.864857	0.596888	1	1	2466	tags=52%, list=38%, signal=84%
RTG2_SGA	128	0.0893974	0.864322	0.623904	1	1	885	tags=19%, list=14%, signal=21%
RPS1B_SGA	50	0.127412	0.864161	0.613497	1	1	3084	tags=54%, list=48%, signal=103%
MITOCHONDRIAL INTERMEMBRANE SPACE_CEL	17	0.192788	0.863584	0.589158	1	1	1916	tags=41%, list=30%, signal=58%
FUS2_SGA	46	0.12815	0.862987	0.614815	1	1	4021	tags=72%, list=62%, signal=189%
GET2_SGA	219	0.0769794	0.862597	0.648283	1	1	707	tags=14%, list=11%, signal=15%
HXT2_SGA	71	0.110607	0.861717	0.62704	1	1	1036	tags=23%, list=16%, signal=27%
PROTEIN MODIFICATION BY SMALL PROTEIN CONJUGATION_BIO	32	0.146068	0.86149	0.614691	1	1	3515	tags=66%, list=54%, signal=143%
MITOCHONDRION ORGANIZATION AND BIOGENESIS_BIO	41	0.136051	0.861339	0.5958	1	1	4192	tags=76%, list=65%, signal=214%
RNA MODIFICATION_BIO	32	0.146455	0.861003	0.634492	1	1	1724	tags=38%, list=27%, signal=51%
VAC14_SGA	132	0.0871336	0.860393	0.623504	1	1	4819	tags=80%, list=75%, signal=310%
MGR3_SGA	73	0.109089	0.859956	0.623843	1	1	4493	tags=77%, list=70%, signal=249%
METALLOPEPTIDASE ACTIVITY_MOL	17	0.197843	0.859613	0.614493	1	1	4355	tags=82%, list=67%, signal=252%
RIBONUCLEOTIDE METABOLIC PROCESS_BIO	22	0.171385	0.858975	0.60989	1	1	545	tags=18%, list=8%, signal=20%
ECM1_SGA	21	0.177285	0.857933	0.611732	1	1	861	tags=24%, list=13%, signal=27%
HCM1_SGA	56	0.119972	0.856463	0.619785	1	1	2356	tags=45%, list=36%, signal=70%
CELLULAR BUD TIP_CEL	28	0.156902	0.856073	0.615691	1	1	2458	tags=50%, list=38%, signal=80%
PNS1_SGA	24	0.164986	0.855575	0.619737	1	1	4273	tags=79%, list=66%, signal=233%
OCA2_SGA	68	0.110105	0.854894	0.640382	1	1	3951	tags=68%, list=61%, signal=173%
RIM11_SGA	19	0.182758	0.854634	0.642241	1	1	1540	tags=37%, list=24%, signal=48%
RBL2_SGA	33	0.144968	0.853592	0.61753	1	1	2369	tags=45%, list=37%, signal=71%
FILAMENTOUS GROWTH_BIO	315	0.0711418	0.853284	0.676411	1	1	1427	tags=23%, list=22%, signal=28%
N-METHYLTRANSFERASE ACTIVITY_MOL	16	0.198528	0.852954	0.619942	1	1	4470	tags=88%, list=69%, signal=284%
BIM1_SGA	187	0.0791611	0.852235	0.663492	1	1	874	tags=18%, list=14%, signal=20%
HLJ1_SGA	53	0.122082	0.852089	0.639506	1	1	422	tags=13%, list=7%, signal=14%
TRF5_SGA	66	0.110562	0.851331	0.636582	1	1	1820	tags=35%, list=28%, signal=48%
YPR098C_SGA	56	0.117979	0.851277	0.641212	1	1	1058	tags=20%, list=16%, signal=23%
MRE11_SGA	49	0.125345	0.850285	0.636935	1	1	1031	tags=24%, list=16%, signal=29%
VPS3_SGA	41	0.133733	0.850284	0.624521	1	1	2298	tags=44%, list=36%, signal=68%
LCB1-5_SGA	124	0.0900094	0.850151	0.652127	1	1	965	tags=19%, list=15%, signal=22%
TRANSCRIPTION INITIATION FROM RNA POLYMERASE II PROMOTER_BIO	42	0.133711	0.849983	0.614355	1	1	4106	tags=74%, list=64%, signal=201%
PURINE RIBONUCLEOTIDE METABOLIC PROCESS_BIO	22	0.171385	0.849864	0.634807	1	1	545	tags=18%, list=8%, signal=20%
MAE1_SGA	55	0.120075	0.849844	0.623616	1	1	4352	tags=76%, list=67%, signal=232%
RSM7_SGA	94	0.098233	0.849247	0.628539	1	1	1644	tags=30%, list=25%, signal=39%
CYB5_SGA	36	0.139758	0.848964	0.62766	1	1	3823	tags=69%, list=59%, signal=169%
SMALL CONJUGATING PROTEIN LIGASE ACTIVITY_MOL	32	0.148503	0.848923	0.639216	1	1	2337	tags=47%, list=36%, signal=73%
ORGANELLE ENVELOPE LUMEN_CEL	17	0.192788	0.848906	0.640244	1	1	1916	tags=41%, list=30%, signal=58%
SYM1_SGA	24	0.167417	0.848506	0.633333	1	1	852	tags=25%, list=13%, signal=29%
CSM1_SGA	175	0.0812882	0.847664	0.675732	1	1	4728	tags=78%, list=73%, signal=285%
RPL2B_SGA	32	0.144473	0.847334	0.63587	1	1	4285	tags=78%, list=66%, signal=231%
CHL4_SGA	47	0.126313	0.846482	0.6457	1	1	2228	tags=43%, list=35%, signal=65%
CA21CHR1X15	115	0.0926828	0.846345	0.655135	1	1	2086	tags=37%, list=32%, signal=54%
SET2_SGA	55	0.119136	0.8458	0.634116	1	1	1006	tags=24%, list=16%, signal=28%
FRA1_SGA	65	0.113629	0.844559	0.635934	1	1	656	tags=17%, list=10%, signal=19%
UBA4_SGA	82	0.100827	0.843214	0.658228	1	1	713	tags=17%, list=11%, signal=19%
CAF2-1_OGT2599_UP	27	0.156959	0.842815	0.668508	1	1	247	tags=11%, list=4%, signal=12%
COX6_SGA	73	0.105462	0.842762	0.634772	1	1	3891	tags=66%, list=60%, signal=164%
PNT1_SGA	47	0.127753	0.842746	0.64	1	1	1540	tags=32%, list=24%, signal=42%
RHE30_DN	267	0.0727201	0.842421	0.683027	1	1	415	tags=7%, list=6%, signal=7%
MKK1_SGA	28	0.157629	0.841338	0.658143	1	1	4444	tags=82%, list=69%, signal=262%
MUS81_SGA	35	0.13859	0.841102	0.63949	1	1	2734	tags=51%, list=42%, signal=89%
INTRINSIC TO ORGANELLE MEMBRANE_CEL	27	0.154044	0.841066	0.63772	1	1	2150	tags=44%, list=33%, signal=66%
CA21CHR3X2	116	0.0916207	0.839756	0.66122	1	1	3359	tags=57%, list=52%, signal=116%
ASE1_SGA	67	0.110787	0.838624	0.645735	1	1	2141	tags=39%, list=33%, signal=57%
POSITIVE REGULATION OF CELLULAR METABOLIC PROCESS_BIO	28	0.155564	0.837868	0.630582	1	1	2647	tags=50%, list=41%, signal=84%
BAP2_SGA	31	0.14894	0.836308	0.633333	1	1	1393	tags=32%, list=22%, signal=41%
SUE1_SGA	20	0.175618	0.835785	0.640954	1	1	2217	tags=45%, list=34%, signal=68%
MACROMOLECULE BIOSYNTHETIC PROCESS_BIO	387	0.066425	0.835295	0.705231	1	1	2058	tags=33%, list=32%, signal=46%
CA21CHR3X7	103	0.0933303	0.834959	0.654362	1	1	1398	tags=23%, list=22%, signal=29%
POSITIVE REGULATION OF METABOLIC PROCESS_BIO	28	0.155564	0.834361	0.656716	1	1	2647	tags=50%, list=41%, signal=84%
MSN2_SGA	54	0.114896	0.834345	0.655556	1	1	4656	tags=80%, list=72%, signal=283%
NEGATIVE REGULATION OF METABOLIC PROCESS_BIO	100	0.0955449	0.83403	0.672707	1	1	4285	tags=73%, list=66%, signal=214%
SEM1_SGA	98	0.093963	0.832817	0.664437	1	1	243	tags=8%, list=4%, signal=8%
ERD1_SGA	115	0.0898461	0.832624	0.670318	1	1	1490	tags=28%, list=23%, signal=36%
MAINTENANCE OF FIDELITY DURING DNA-DEPENDENT DNA REPLICATION_BIO	18	0.177985	0.830816	0.679882	1	1	4023	tags=78%, list=62%, signal=206%
AIP1_SGA	15	0.195467	0.829945	0.633531	1	1	5196	tags=100%, list=80%, signal=511%
RNH202_SGA	49	0.121974	0.829672	0.668712	1	1	763	tags=18%, list=12%, signal=21%
ERV15_SGA	73	0.103686	0.829592	0.655582	1	1	4648	tags=79%, list=72%, signal=280%
NEGATIVE REGULATION OF BIOLOGICAL PROCESS_BIO	115	0.0876938	0.828656	0.686891	1	1	4285	tags=72%, list=66%, signal=211%
ISU2_SGA	17	0.184366	0.828615	0.655015	1	1	357	tags=18%, list=6%, signal=19%
AIM33_SGA	39	0.128687	0.827667	0.662198	1	1	765	tags=21%, list=12%, signal=23%
YMR210W_SGA	46	0.122218	0.827652	0.673317	1	1	1332	tags=28%, list=21%, signal=35%
YKE2_SGA	155	0.0810277	0.826187	0.694534	1	1	2693	tags=45%, list=42%, signal=75%
ATG23_SGA	18	0.180053	0.825704	0.665702	1	1	919	tags=28%, list=14%, signal=32%
RPN10_SGA	75	0.104168	0.825194	0.664753	1	1	861	tags=20%, list=13%, signal=23%
CBK1_DAMP_SGA	38	0.132121	0.823803	0.665432	1	1	689	tags=18%, list=11%, signal=21%
MISMATCH REPAIR_BIO	18	0.177985	0.8231	0.653259	1	1	4023	tags=78%, list=62%, signal=206%
PSR1_SGA	32	0.140765	0.822238	0.635638	1	1	3365	tags=63%, list=52%, signal=130%
PMR1_SGA	231	0.0729676	0.821761	0.702591	1	1	2762	tags=45%, list=43%, signal=77%
RIM15_SGA	128	0.0839273	0.821593	0.676407	1	1	765	tags=16%, list=12%, signal=17%
CA21CHRRX2	128	0.0857786	0.820853	0.680131	1	1	3289	tags=54%, list=51%, signal=108%
YAK1_H_UP	427	0.0626778	0.819741	0.712563	1	1	2286	tags=36%, list=35%, signal=52%
CYC8_SGA	24	0.160015	0.81972	0.652422	1	1	965	tags=25%, list=15%, signal=29%
ADH3_SGA	66	0.108511	0.818705	0.672577	1	1	5199	tags=89%, list=81%, signal=454%
CELLULAR DEVELOPMENTAL PROCESS_BIO	42	0.125415	0.818302	0.670498	1	1	3270	tags=60%, list=51%, signal=120%
SPT2_SGA	27	0.149873	0.818119	0.677898	1	1	2896	tags=56%, list=45%, signal=100%
CA21CHR1X11	119	0.087001	0.817918	0.68172	1	1	530	tags=13%, list=8%, signal=13%
GDH2_SGA	82	0.100867	0.817654	0.677011	1	1	2287	tags=40%, list=35%, signal=62%
PROTEIN AMINO ACID N-LINKED GLYCOSYLATION_BIO	32	0.142886	0.817582	0.668901	1	1	2312	tags=47%, list=36%, signal=73%
DGK1_SGA	184	0.0769942	0.817076	0.718002	1	1	1041	tags=19%, list=16%, signal=22%
CDC3-3_SGA	302	0.0669223	0.816546	0.708207	1	1	1037	tags=18%, list=16%, signal=21%
METHYLTRANSFERASE ACTIVITY_MOL	52	0.117872	0.816267	0.680437	1	1	3110	tags=56%, list=48%, signal=107%
ALCOHOL METABOLIC PROCESS_BIO	114	0.0887712	0.815943	0.6957	1	1	1772	tags=30%, list=27%, signal=40%
RPP2B_SGA	81	0.0998594	0.814967	0.673864	1	1	2298	tags=41%, list=36%, signal=62%
SDH2_SGA	18	0.179905	0.814952	0.677098	1	1	4681	tags=89%, list=73%, signal=322%
PPH21_SGA	41	0.128598	0.813245	0.688131	1	1	719	tags=20%, list=11%, signal=22%
TEL2-7_SGA	70	0.1033	0.81278	0.680778	1	1	400	tags=10%, list=6%, signal=11%
SMALL NUCLEOLAR RIBONUCLEOPROTEIN COMPLEX_CEL	28	0.146665	0.812677	0.67927	1	1	4323	tags=79%, list=67%, signal=237%
HYP2-1_SGA	68	0.106215	0.812513	0.674473	1	1	2070	tags=38%, list=32%, signal=56%
MNN11_SGA	179	0.0756312	0.812199	0.728601	1	1	2246	tags=37%, list=35%, signal=56%
SDS22-5_SGA	70	0.104293	0.811799	0.683841	1	1	3790	tags=66%, list=59%, signal=157%
NUP170_SGA	34	0.139485	0.811545	0.677043	1	1	4639	tags=82%, list=72%, signal=291%
LST8-15_SGA	129	0.083886	0.81139	0.693566	1	1	861	tags=17%, list=13%, signal=19%
UBX3_SGA	39	0.128906	0.811178	0.681305	1	1	1890	tags=38%, list=29%, signal=54%
ENDOPLASMIC RETICULUM_CEL	193	0.0753112	0.810745	0.688406	1	1	4723	tags=78%, list=73%, signal=281%
TMA23_SGA	49	0.118848	0.810268	0.687186	1	1	1890	tags=37%, list=29%, signal=52%
RAD54_SGA	35	0.134563	0.810051	0.69201	1	1	3080	tags=57%, list=48%, signal=109%
PURINE NUCLEOTIDE BIOSYNTHETIC PROCESS_BIO	23	0.158831	0.809712	0.685473	1	1	545	tags=17%, list=8%, signal=19%
BEM1_SGA	204	0.0737225	0.809329	0.711479	1	1	772	tags=16%, list=12%, signal=17%
RPL16A_SGA	53	0.113331	0.808573	0.706468	1	1	582	tags=17%, list=9%, signal=19%
DNA-DIRECTED RNA POLYMERASE ACTIVITY_MOL	32	0.140874	0.80706	0.685452	1	1	1565	tags=34%, list=24%, signal=45%
URM1_SGA	63	0.109202	0.806622	0.684272	1	1	4625	tags=79%, list=72%, signal=277%
AFG3_SGA	105	0.0891805	0.806527	0.687006	1	1	401	tags=10%, list=6%, signal=11%
POL12-TS_SGA	94	0.0942143	0.806238	0.704622	1	1	1681	tags=31%, list=26%, signal=41%
HYPOXIA_DN	22	0.162879	0.805665	0.67313	1	1	545	tags=18%, list=8%, signal=20%
CDC37-1_SGA	102	0.0912225	0.804832	0.703212	1	1	1008	tags=21%, list=16%, signal=24%
EGD1_SGA	40	0.126882	0.804593	0.688131	1	1	1765	tags=35%, list=27%, signal=48%
GET3_SGA	102	0.0915573	0.804441	0.696133	1	1	884	tags=19%, list=14%, signal=21%
RNA1-S116F_SGA	114	0.0882459	0.804008	0.705495	1	1	737	tags=17%, list=11%, signal=18%
ENDOSOME_CEL	32	0.138729	0.803997	0.692	1	1	8	tags=3%, list=0%, signal=3%
RAD27_SGA	118	0.0850594	0.803904	0.705818	1	1	1028	tags=20%, list=16%, signal=24%
GLUTAMATE METABOLIC PROCESS_BIO	17	0.179099	0.801982	0.678727	1	1	1096	tags=29%, list=17%, signal=35%
PUB1_SGA	72	0.102732	0.801787	0.705036	1	1	1390	tags=28%, list=22%, signal=35%
RPL13A_SGA	81	0.0976137	0.800452	0.687075	1	1	3023	tags=52%, list=47%, signal=96%
DPB4_SGA	43	0.123848	0.799962	0.690476	1	1	642	tags=16%, list=10%, signal=18%
LSM3_DAMP_SGA	134	0.0818649	0.799767	0.680782	1	1	3787	tags=63%, list=59%, signal=148%
FAL1_DAMP_SGA	44	0.121309	0.799767	0.677665	1	1	849	tags=20%, list=13%, signal=23%
LAS21_SGA	135	0.0827778	0.799701	0.709071	1	1	4520	tags=75%, list=70%, signal=244%
LST4_SGA	81	0.096135	0.799687	0.705882	1	1	1323	tags=26%, list=20%, signal=32%
MRS3_SGA	19	0.172059	0.799548	0.685106	1	1	857	tags=26%, list=13%, signal=30%
XRS2_SGA	55	0.111935	0.799259	0.691373	1	1	2692	tags=49%, list=42%, signal=83%
RVS167_DAMP_SGA	48	0.117809	0.798546	0.697417	1	1	353	tags=13%, list=5%, signal=13%
PET20_SGA	78	0.0976671	0.798501	0.698487	1	1	340	tags=10%, list=5%, signal=11%
FPR4_SGA	35	0.132521	0.79793	0.7021	1	1	905	tags=23%, list=14%, signal=26%
CELL DIFFERENTIATION_BIO	42	0.125415	0.797516	0.710723	1	1	3270	tags=60%, list=51%, signal=120%
PCL6_SGA	22	0.158568	0.796372	0.709634	1	1	765	tags=23%, list=12%, signal=26%
ESC2_SGA	53	0.115594	0.794516	0.718137	1	1	1491	tags=30%, list=23%, signal=39%
RNA15-58_SGA	118	0.0857085	0.794377	0.701213	1	1	4187	tags=69%, list=65%, signal=192%
VIK1_SGA	22	0.163026	0.793785	0.680791	1	1	2169	tags=45%, list=34%, signal=68%
APE2_SGA	75	0.0990615	0.793058	0.691244	1	1	3905	tags=67%, list=60%, signal=167%
SBH2_SGA	36	0.129026	0.792203	0.700654	1	1	4399	tags=78%, list=68%, signal=243%
ANP1_SGA	457	0.0611507	0.792161	0.764765	1	1	2476	tags=39%, list=38%, signal=59%
RPG1_DAMP_SGA	32	0.136132	0.791943	0.685714	1	1	2116	tags=41%, list=33%, signal=60%
VMA13_SGA	70	0.102346	0.791332	0.714789	1	1	1028	tags=21%, list=16%, signal=25%
NAP1_SGA	109	0.0858489	0.791223	0.708559	1	1	324	tags=10%, list=5%, signal=10%
GPB2_SGA	48	0.119021	0.791122	0.711823	1	1	1491	tags=29%, list=23%, signal=38%
RPS4B_SGA	36	0.128551	0.789948	0.721649	1	1	8	tags=3%, list=0%, signal=3%
GCN2_SGA	77	0.0959327	0.787943	0.69697	1	1	719	tags=17%, list=11%, signal=19%
AMINO ACID CATABOLIC PROCESS_BIO	26	0.149519	0.785844	0.722144	1	1	2825	tags=50%, list=44%, signal=89%
ATG11_SGA	75	0.0975575	0.785498	0.735123	1	1	1865	tags=33%, list=29%, signal=46%
CHA1_SGA	27	0.144437	0.785394	0.715241	1	1	310	tags=15%, list=5%, signal=15%
ERV1_DAMP_SGA	22	0.155983	0.785138	0.701534	1	1	472	tags=18%, list=7%, signal=20%
SEC16-2_SGA	63	0.104157	0.784456	0.72661	1	1	2217	tags=40%, list=34%, signal=60%
NEGATIVE REGULATION OF CELLULAR PROCESS_BIO	114	0.085521	0.784202	0.702315	1	1	4285	tags=72%, list=66%, signal=210%
CA21CHR3X8	115	0.0852296	0.784	0.717778	1	1	3817	tags=63%, list=59%, signal=153%
ARP6_SGA	160	0.0763447	0.783929	0.729012	1	1	860	tags=17%, list=13%, signal=19%
CHS6_SGA	64	0.104515	0.783375	0.712589	1	1	1957	tags=36%, list=30%, signal=51%
YUR1_SGA	42	0.120863	0.782961	0.724582	1	1	2156	tags=40%, list=33%, signal=60%
ETR1_SGA	62	0.105702	0.782704	0.708578	1	1	642	tags=16%, list=10%, signal=18%
RAP1_DAMP_SGA	244	0.0664287	0.781888	0.730612	1	1	4720	tags=76%, list=73%, signal=273%
CYS4_SGA	30	0.139939	0.781777	0.717305	1	1	4819	tags=87%, list=75%, signal=340%
COATED VESICLE_CEL	40	0.123512	0.78169	0.709273	1	1	1413	tags=30%, list=22%, signal=38%
CA21CHR2X12	39	0.125937	0.781275	0.717029	1	1	948	tags=23%, list=15%, signal=27%
YOR228C_SGA	71	0.100949	0.780834	0.72381	1	1	4166	tags=69%, list=65%, signal=192%
NEGATIVE REGULATION OF NUCLEOBASE, NUCLEOSIDE, NUCLEOTIDE AND NUCLEIC ACID METABOLIC PROCESS_BIO	91	0.0913114	0.78055	0.726962	1	1	4285	tags=73%, list=66%, signal=213%
KRE11_SGA	73	0.0988324	0.780139	0.711924	1	1	1784	tags=33%, list=28%, signal=45%
IMD4_SGA	15	0.184932	0.779654	0.705015	1	1	2537	tags=53%, list=39%, signal=88%
SER1_SGA	25	0.148875	0.777488	0.726776	1	1	1328	tags=28%, list=21%, signal=35%
SSU72-2_SGA	104	0.0881851	0.777472	0.714922	1	1	5280	tags=88%, list=82%, signal=478%
RNA CATABOLIC PROCESS_BIO	39	0.124588	0.777448	0.725415	1	1	4785	tags=85%, list=74%, signal=325%
SYS1_SGA	116	0.083287	0.776752	0.735426	1	1	2595	tags=44%, list=40%, signal=72%
OXIDOREDUCTION COENZYME METABOLIC PROCESS_BIO	35	0.127989	0.776404	0.710997	1	1	4831	tags=83%, list=75%, signal=327%
RTS2_DAMP_SGA	107	0.0865747	0.77626	0.745856	1	1	5407	tags=91%, list=84%, signal=549%
CYTOSOL_CEL	207	0.0705838	0.775928	0.750779	1	1	148	tags=5%, list=2%, signal=5%
ATG14_SGA	36	0.129716	0.775663	0.717105	1	1	2433	tags=44%, list=38%, signal=71%
RPN13_SGA	35	0.131407	0.775453	0.743758	1	1	3828	tags=66%, list=59%, signal=161%
RPS23A_SGA	58	0.10601	0.774737	0.724566	1	1	1582	tags=29%, list=25%, signal=38%
PUS4_SGA	55	0.110369	0.774528	0.712687	1	1	1720	tags=33%, list=27%, signal=44%
ATP20_SGA	33	0.134002	0.774265	0.7348	1	1	3405	tags=61%, list=53%, signal=128%
HST3_SGA	78	0.0947771	0.774053	0.725113	1	1	943	tags=21%, list=15%, signal=24%
COG2-1_SGA	48	0.115013	0.774024	0.717198	1	1	2257	tags=42%, list=35%, signal=64%
VPS36_SGA	28	0.140793	0.773937	0.713907	1	1	3037	tags=57%, list=47%, signal=107%
PEX12_SGA	114	0.0822159	0.773915	0.718341	1	1	501	tags=12%, list=8%, signal=13%
GIM5_SGA	193	0.0707352	0.772707	0.752868	1	1	2259	tags=37%, list=35%, signal=56%
BFA1_SGA	26	0.145056	0.772049	0.717105	1	1	5190	tags=92%, list=80%, signal=469%
SMC3-1_SGA	77	0.0947151	0.771814	0.705951	1	1	2365	tags=42%, list=37%, signal=65%
NEGATIVE REGULATION OF CELLULAR METABOLIC PROCESS_BIO	94	0.0896498	0.770356	0.738016	1	1	4285	tags=72%, list=66%, signal=212%
ITR1_SGA	35	0.128899	0.769947	0.748052	1	1	1381	tags=29%, list=21%, signal=36%
SAC3_SGA	63	0.103299	0.768851	0.74186	1	1	4724	tags=81%, list=73%, signal=299%
PCI8_SGA	47	0.112818	0.767899	0.744898	1	1	2448	tags=45%, list=38%, signal=71%
RET2-1_SGA	69	0.097805	0.767893	0.749712	1	1	860	tags=19%, list=13%, signal=22%
ELG1_SGA	45	0.11886	0.767834	0.735661	1	1	3084	tags=56%, list=48%, signal=106%
CA21CHR7X1	113	0.0824375	0.767485	0.763858	1	1	1103	tags=21%, list=17%, signal=25%
KIN4_SGA	56	0.106278	0.767447	0.74665	1	1	1921	tags=36%, list=30%, signal=50%
PROTEIN BINDING_MOL	168	0.0747615	0.766673	0.739267	1	1	4720	tags=77%, list=73%, signal=280%
RCN1_SGA	26	0.143479	0.765481	0.74121	1	1	4677	tags=85%, list=72%, signal=306%
SAM3_SGA	18	0.166201	0.764344	0.752174	1	1	1028	tags=28%, list=16%, signal=33%
ACT1-124_SGA	136	0.0778898	0.763052	0.744843	1	1	4700	tags=77%, list=73%, signal=278%
YLR152C_SGA	78	0.0947928	0.762795	0.750572	1	1	959	tags=21%, list=15%, signal=24%
HST4_SGA	21	0.15878	0.762658	0.747956	1	1	2077	tags=43%, list=32%, signal=63%
RIA1_SGA	207	0.0691077	0.762036	0.760167	1	1	1508	tags=26%, list=23%, signal=32%
AUR1_DAMP_SGA	158	0.0761799	0.761957	0.754536	1	1	849	tags=17%, list=13%, signal=19%
DEACETYLASE ACTIVITY_MOL	20	0.161372	0.760998	0.74581	1	1	3097	tags=60%, list=48%, signal=115%
ATP5_SGA	51	0.10928	0.760938	0.752201	1	1	1328	tags=27%, list=21%, signal=34%
RMT2_SGA	20	0.157349	0.760384	0.732272	1	1	620	tags=20%, list=10%, signal=22%
HUL4_SGA	32	0.133314	0.760011	0.760728	1	1	442	tags=16%, list=7%, signal=17%
TRANSLATION_BIO	245	0.0654125	0.759701	0.767656	1	1	5402	tags=88%, list=84%, signal=520%
RAD5_SGA	47	0.11498	0.759103	0.756443	1	1	4538	tags=79%, list=70%, signal=263%
HOS2_SGA	92	0.08869	0.756668	0.754781	1	1	2386	tags=41%, list=37%, signal=65%
YLL054C_SGA	26	0.14407	0.756492	0.745989	1	1	2664	tags=50%, list=41%, signal=85%
SKT5_SGA	109	0.0807269	0.756013	0.770089	1	1	2762	tags=46%, list=43%, signal=79%
DAL81_SGA	108	0.0835389	0.755977	0.745011	1	1	628	tags=13%, list=10%, signal=14%
REPRODUCTION_BIO	137	0.0781229	0.75581	0.75134	1	1	767	tags=16%, list=12%, signal=18%
SLX9_SGA	103	0.0835904	0.755448	0.748276	1	1	4791	tags=80%, list=74%, signal=304%
RPA14_SGA	76	0.0938542	0.755247	0.736842	1	1	3435	tags=58%, list=53%, signal=122%
CPR7_SGA	92	0.0856142	0.755132	0.750284	1	1	700	tags=14%, list=11%, signal=16%
MRL1_SGA	31	0.131979	0.754673	0.748999	1	1	1479	tags=32%, list=23%, signal=42%
CDC42-1_SGA	37	0.123478	0.754296	0.76455	1	1	357	tags=14%, list=6%, signal=14%
SLA1_SGA	116	0.0814386	0.753456	0.777898	1	1	1658	tags=29%, list=26%, signal=39%
PSP1_SGA	23	0.147795	0.753046	0.754167	1	1	1189	tags=26%, list=18%, signal=32%
LAC1_SGA	20	0.158416	0.752648	0.759259	1	1	556	tags=20%, list=9%, signal=22%
UBR2_SGA	109	0.0824291	0.752488	0.749189	1	1	2046	tags=34%, list=32%, signal=49%
ASP3-4_SGA	17	0.168016	0.752372	0.75	1	1	3365	tags=65%, list=52%, signal=135%
TMS1_SGA	107	0.0843991	0.752107	0.77342	1	1	357	tags=9%, list=6%, signal=10%
ATP11_SGA	252	0.0657963	0.751641	0.783452	1	1	4319	tags=69%, list=67%, signal=202%
SDT1_SGA	24	0.144958	0.751395	0.766532	1	1	1328	tags=29%, list=21%, signal=37%
AROMATIC COMPOUND METABOLIC PROCESS_BIO	44	0.114143	0.751042	0.743719	1	1	3906	tags=68%, list=61%, signal=171%
FMP52_SGA	42	0.114824	0.750805	0.729695	1	1	1696	tags=33%, list=26%, signal=45%
XYL2_SGA	27	0.138419	0.74994	0.767663	1	1	232	tags=11%, list=4%, signal=11%
XDJ1_SGA	51	0.107701	0.749875	0.753133	1	1	1747	tags=33%, list=27%, signal=45%
ARC15-10_SGA	158	0.0717246	0.749325	0.775053	1	1	2156	tags=35%, list=33%, signal=52%
ERG8-1_SGA	61	0.10094	0.749111	0.765389	1	1	2286	tags=41%, list=35%, signal=63%
GGA2_SGA	53	0.106796	0.748775	0.745476	1	1	4040	tags=70%, list=63%, signal=185%
MITOCHONDRIAL MEMBRANE PART_CEL	46	0.112259	0.748383	0.74404	1	1	2840	tags=50%, list=44%, signal=89%
YDL233W_SGA	57	0.104763	0.748375	0.72904	1	1	4237	tags=72%, list=66%, signal=207%
OST1-6_SGA	54	0.103656	0.747744	0.745476	1	1	1490	tags=30%, list=23%, signal=38%
BUD27_SGA	135	0.0764026	0.747504	0.765151	1	1	2356	tags=39%, list=36%, signal=61%
PSE1-41_SGA	59	0.101992	0.746748	0.761677	1	1	1199	tags=24%, list=19%, signal=29%
ICE2_SGA	161	0.0722918	0.746652	0.769978	1	1	2218	tags=37%, list=34%, signal=55%
NUCLEOLAR PART_CEL	48	0.109253	0.746004	0.75649	1	1	4323	tags=75%, list=67%, signal=225%
LEU9_SGA	33	0.128672	0.74551	0.75974	1	1	405	tags=15%, list=6%, signal=16%
QCR8_SGA	280	0.0629603	0.745344	0.790769	1	1	1526	tags=26%, list=24%, signal=33%
MSN4_SGA	18	0.165048	0.745323	0.759232	1	1	3801	tags=72%, list=59%, signal=175%
SPT21_SGA	50	0.107877	0.745153	0.766089	1	1	943	tags=22%, list=15%, signal=26%
YSP3_SGA	46	0.109756	0.745043	0.742574	1	1	4018	tags=70%, list=62%, signal=183%
CA21CHRRX4	123	0.0792196	0.744314	0.769061	1	1	5210	tags=85%, list=81%, signal=434%
ABD1-5_SGA	169	0.0721708	0.744286	0.767442	1	1	884	tags=17%, list=14%, signal=19%
ASP3-3_SGA	30	0.132938	0.742566	0.770161	1	1	849	tags=20%, list=13%, signal=23%
PTM1_SGA	50	0.10948	0.740992	0.76699	1	1	763	tags=16%, list=12%, signal=18%
VPS35_SGA	59	0.0990522	0.739882	0.75	1	1	860	tags=19%, list=13%, signal=21%
CDC8-2_SGA	83	0.0883716	0.739534	0.753128	1	1	3855	tags=64%, list=60%, signal=156%
CPR8_SGA	60	0.100147	0.739281	0.768496	1	1	3858	tags=67%, list=60%, signal=164%
GRE1_SGA	33	0.126808	0.738991	0.74934	1	1	3037	tags=55%, list=47%, signal=102%
RIBOSOMAL LARGE SUBUNIT ASSEMBLY AND MAINTENANCE_BIO	30	0.132566	0.738912	0.7654	1	1	5248	tags=93%, list=81%, signal=496%
NIP100_SGA	123	0.0778118	0.738689	0.786903	1	1	905	tags=18%, list=14%, signal=20%
DNF3_SGA	15	0.175913	0.738567	0.786982	1	1	359	tags=13%, list=6%, signal=14%
RPL14B_SGA	37	0.119745	0.738272	0.748691	1	1	3084	tags=54%, list=48%, signal=103%
CELL DEVELOPMENT_BIO	30	0.132529	0.737233	0.764314	1	1	3270	tags=60%, list=51%, signal=121%
KIN2_SGA	31	0.129706	0.73717	0.787798	1	1	1138	tags=26%, list=18%, signal=31%
ELA1_SGA	51	0.105077	0.737073	0.785802	1	1	2287	tags=41%, list=35%, signal=63%
MSC6_SGA	76	0.0934341	0.737029	0.76555	1	1	1095	tags=22%, list=17%, signal=27%
YPL141C_SGA	20	0.157011	0.73622	0.783747	1	1	1108	tags=25%, list=17%, signal=30%
DAM1-9_SGA	70	0.0932908	0.735762	0.777251	1	1	2102	tags=37%, list=33%, signal=54%
CDC35_YEAST_DN	296	0.0613363	0.735271	0.809766	1	1	1036	tags=17%, list=16%, signal=19%
ECM10_DAMP_SGA	19	0.157856	0.734849	0.76462	1	1	1995	tags=42%, list=31%, signal=61%
HRR25_DAMP_SGA	26	0.141065	0.734091	0.776552	1	1	4148	tags=73%, list=64%, signal=204%
NRG1_SGA	96	0.0829657	0.733741	0.795941	1	1	620	tags=15%, list=10%, signal=16%
TOR2-21_SGA	37	0.119292	0.733471	0.775	1	1	5641	tags=97%, list=87%, signal=766%
SRS2_SGA	34	0.12671	0.73325	0.784595	1	1	3007	tags=56%, list=47%, signal=104%
ORGANELLE ENVELOPE_CEL	215	0.0665767	0.733153	0.791795	1	1	1916	tags=32%, list=30%, signal=43%
TMA108_SGA	20	0.156692	0.733049	0.779685	1	1	919	tags=25%, list=14%, signal=29%
NUG1-2_SGA	106	0.082202	0.732496	0.786957	1	1	922	tags=19%, list=14%, signal=22%
GPI8-TS_SGA	217	0.0656534	0.73154	0.815083	1	1	4791	tags=77%, list=74%, signal=288%
RUB1_SGA	15	0.171779	0.731436	0.780781	1	1	1393	tags=33%, list=22%, signal=42%
SEH1_SGA	184	0.0673196	0.731189	0.792746	1	1	927	tags=17%, list=14%, signal=20%
SCO2_SGA	40	0.11702	0.730926	0.778761	1	1	1393	tags=28%, list=22%, signal=35%
CDC45-27_SGA	29	0.132055	0.730565	0.789041	1	1	2102	tags=41%, list=33%, signal=61%
MITOCHONDRIAL GENOME MAINTENANCE_BIO	15	0.174439	0.730493	0.76783	1	1	4192	tags=80%, list=65%, signal=228%
NUCLEOPLASM_CEL	215	0.0646078	0.728624	0.802051	1	1	3892	tags=63%, list=60%, signal=154%
CARBON-OXYGEN LYASE ACTIVITY_MOL	29	0.131258	0.728178	0.804	1	1	4933	tags=86%, list=76%, signal=364%
LYASE ACTIVITY_MOL	72	0.0931345	0.727937	0.78	1	1	4933	tags=82%, list=76%, signal=343%
SMC3-42_SGA	27	0.136995	0.727283	0.771233	1	1	2664	tags=52%, list=41%, signal=88%
FKH2_SGA	18	0.161241	0.72722	0.769655	1	1	2481	tags=50%, list=38%, signal=81%
YKU70_SGA	28	0.133411	0.72638	0.789543	1	1	1995	tags=39%, list=31%, signal=57%
PET8_SGA	66	0.0922364	0.725831	0.788484	1	1	4615	tags=77%, list=71%, signal=268%
FAR7_SGA	72	0.093313	0.725759	0.77662	1	1	2436	tags=42%, list=38%, signal=66%
NUCLEOTIDE METABOLIC PROCESS_BIO	58	0.0987109	0.725722	0.780941	1	1	3952	tags=66%, list=61%, signal=167%
CELLULAR COMPONENT ASSEMBLY_BIO	274	0.0611541	0.725435	0.809137	1	1	4624	tags=74%, list=72%, signal=251%
SEC10-2_SGA	29	0.130852	0.725231	0.770861	1	1	885	tags=21%, list=14%, signal=24%
ENVELOPE_CEL	215	0.0665767	0.724703	0.825103	1	1	1916	tags=32%, list=30%, signal=43%
RPS16A_SGA	63	0.0978026	0.724218	0.774232	1	1	1888	tags=35%, list=29%, signal=49%
TMA19_SGA	55	0.10248	0.724182	0.770073	1	1	719	tags=16%, list=11%, signal=18%
HMT1_SGA	19	0.155341	0.724108	0.789106	1	1	4920	tags=89%, list=76%, signal=375%
YKL061W_SGA	16	0.167217	0.724049	0.790531	1	1	4444	tags=81%, list=69%, signal=260%
PROTEIN TARGETING TO MEMBRANE_BIO	18	0.156521	0.723225	0.776968	1	1	5180	tags=94%, list=80%, signal=477%
CDH1_SGA	128	0.0747108	0.72262	0.782037	1	1	2289	tags=38%, list=35%, signal=57%
GAS1_SGA	170	0.0686071	0.72232	0.801486	1	1	4902	tags=80%, list=76%, signal=324%
CA21CHR6X4	118	0.0772077	0.721938	0.768036	1	1	1487	tags=26%, list=23%, signal=34%
TRM2_SGA	33	0.123545	0.72148	0.770341	1	1	1262	tags=27%, list=20%, signal=34%
PURINE NUCLEOTIDE METABOLIC PROCESS_BIO	25	0.142762	0.721439	0.776685	1	1	545	tags=16%, list=8%, signal=17%
PROTEIN SERINE/THREONINE PHOSPHATASE ACTIVITY_MOL	22	0.140432	0.720714	0.796703	1	1	2057	tags=41%, list=32%, signal=60%
G1 PHASE OF MITOTIC CELL CYCLE_BIO	19	0.154699	0.720677	0.822285	1	1	4588	tags=84%, list=71%, signal=290%
PAP2_SGA	206	0.0648653	0.720642	0.82586	1	1	1276	tags=22%, list=20%, signal=26%
UBP8_SGA	50	0.105833	0.720173	0.791922	1	1	1381	tags=28%, list=21%, signal=35%
M PHASE OF MEIOTIC CELL CYCLE_BIO	92	0.0830238	0.719912	0.794413	1	1	3102	tags=52%, list=48%, signal=99%
SWD1_SGA	99	0.0820018	0.719569	0.787709	1	1	500	tags=12%, list=8%, signal=13%
THI72_SGA	24	0.139338	0.719459	0.793249	1	1	990	tags=25%, list=15%, signal=29%
IPT1_SGA	29	0.131476	0.718444	0.81746	1	1	532	tags=17%, list=8%, signal=19%
PBP1_SGA	56	0.100258	0.717968	0.777913	1	1	5622	tags=96%, list=87%, signal=740%
IST3_SGA	105	0.0793024	0.717685	0.791111	1	1	765	tags=14%, list=12%, signal=16%
GLC7_DAMP_SGA	217	0.0640641	0.717653	0.800414	1	1	2286	tags=36%, list=35%, signal=54%
LIPID PARTICLE_CEL	24	0.142608	0.715947	0.78854	1	1	2309	tags=46%, list=36%, signal=71%
MEIOTIC CELL CYCLE_BIO	92	0.0830238	0.715848	0.797991	1	1	3102	tags=52%, list=48%, signal=99%
PEX18_SGA	53	0.101869	0.7149	0.799261	1	1	606	tags=15%, list=9%, signal=17%
CLC1_SGA	309	0.0586564	0.714835	0.820487	1	1	1479	tags=24%, list=23%, signal=30%
SKO1_DN	496	0.0549736	0.714089	0.855567	1	1	2694	tags=41%, list=42%, signal=65%
AEROBIC RESPIRATION_BIO	68	0.0927563	0.714049	0.797186	1	1	917	tags=19%, list=14%, signal=22%
SMT3_DAMP_SGA	72	0.0905695	0.713163	0.807201	1	1	3889	tags=65%, list=60%, signal=162%
ORGANELLE MEMBRANE_CEL	354	0.057349	0.712831	0.842052	1	1	2172	tags=35%, list=34%, signal=50%
VMA21_SGA	85	0.0834919	0.712419	0.794785	1	1	925	tags=18%, list=14%, signal=20%
CDC7-4_SGA	122	0.0762025	0.712411	0.808725	1	1	324	tags=9%, list=5%, signal=9%
MEIOSIS_BIO	92	0.0830238	0.712179	0.808314	1	1	3102	tags=52%, list=48%, signal=99%
NUP60_SGA	70	0.091222	0.711521	0.806792	1	1	642	tags=14%, list=10%, signal=16%
ORC2-2_SGA	214	0.0655417	0.711458	0.800414	1	1	5440	tags=88%, list=84%, signal=543%
STRUCTURAL MOLECULE ACTIVITY_MOL	239	0.0623541	0.711449	0.82088	1	1	5417	tags=88%, list=84%, signal=528%
VPS17_SGA	69	0.0913164	0.71025	0.8125	1	1	841	tags=17%, list=13%, signal=20%
SVP26_SGA	23	0.137377	0.709433	0.811828	1	1	1995	tags=39%, list=31%, signal=56%
UBC4_SGA	97	0.0796807	0.708674	0.82392	1	1	1393	tags=25%, list=22%, signal=31%
STL1_SGA	39	0.11538	0.707845	0.812739	1	1	639	tags=15%, list=10%, signal=17%
IKI3_SGA	90	0.0827591	0.707683	0.808628	1	1	2470	tags=42%, list=38%, signal=67%
TRANSCRIPTION FACTOR TFIID COMPLEX_CEL	15	0.166605	0.707509	0.827684	1	1	3861	tags=73%, list=60%, signal=182%
PROTEIN TARGETING TO ER_BIO	22	0.143781	0.707267	0.815493	1	1	4788	tags=86%, list=74%, signal=333%
INO80_DAMP_SGA	44	0.108084	0.706982	0.821026	1	1	3125	tags=55%, list=48%, signal=105%
SPE1_SGA	108	0.0763097	0.70616	0.800657	1	1	1248	tags=21%, list=19%, signal=26%
YDL133W_SGA	109	0.0763314	0.70608	0.815182	1	1	1253	tags=23%, list=19%, signal=28%
YBR141C_SGA	123	0.0736691	0.706072	0.780942	1	1	1735	tags=29%, list=27%, signal=39%
NUCLEOTIDE BIOSYNTHETIC PROCESS_BIO	34	0.121048	0.705488	0.802057	1	1	4726	tags=82%, list=73%, signal=306%
YEL057C_SGA	116	0.075871	0.70513	0.819491	1	1	1491	tags=26%, list=23%, signal=33%
MST27_SGA	23	0.138129	0.704338	0.826265	1	1	1323	tags=30%, list=20%, signal=38%
UBC7_SGA	62	0.092801	0.704245	0.80649	1	1	4294	tags=73%, list=67%, signal=215%
COTRANSLATIONAL PROTEIN TARGETING TO MEMBRANE_BIO	15	0.164526	0.704005	0.816356	1	1	5075	tags=93%, list=79%, signal=435%
ATG21_SGA	41	0.110682	0.703564	0.814249	1	1	1946	tags=37%, list=30%, signal=52%
G1 PHASE_BIO	19	0.154699	0.702426	0.827586	1	1	4588	tags=84%, list=71%, signal=290%
LSM4_DAMP_SGA	114	0.0750588	0.702374	0.81203	1	1	5036	tags=82%, list=78%, signal=368%
ARP2-14_SGA	58	0.0962598	0.702328	0.826034	1	1	1888	tags=34%, list=29%, signal=48%
FYV7_SGA	25	0.133221	0.702008	0.827869	1	1	1888	tags=36%, list=29%, signal=51%
YMR187C_SGA	23	0.138998	0.701728	0.806408	1	1	3823	tags=70%, list=59%, signal=170%
SLM4_SGA	103	0.0786594	0.701673	0.801111	1	1	1368	tags=23%, list=21%, signal=29%
MSA2_SGA	60	0.0942425	0.701539	0.797605	1	1	4674	tags=78%, list=72%, signal=281%
DED81_DAMP_SGA	66	0.0918442	0.701396	0.817204	1	1	688	tags=15%, list=11%, signal=17%
PMT4_CAP4-216_UP	65	0.0886379	0.700774	0.824085	1	1	1787	tags=29%, list=28%, signal=40%
SMALL NUCLEAR RIBONUCLEOPROTEIN COMPLEX_CEL	51	0.100209	0.700533	0.788679	1	1	4127	tags=71%, list=64%, signal=194%
RUD3_SGA	128	0.0730458	0.70019	0.808903	1	1	860	tags=17%, list=13%, signal=19%
CKI1_SGA	28	0.129612	0.699226	0.849406	1	1	868	tags=21%, list=13%, signal=25%
SPECIFIC RNA POLYMERASE II TRANSCRIPTION FACTOR ACTIVITY_MOL	30	0.12555	0.69877	0.799451	1	1	2647	tags=47%, list=41%, signal=79%
SOL2_SGA	28	0.12636	0.698673	0.819695	1	1	1323	tags=29%, list=20%, signal=36%
SCO1_SGA	74	0.0886335	0.698004	0.813579	1	1	4258	tags=70%, list=66%, signal=204%
TAC1_TFBIND	36	0.114649	0.69793	0.823916	1	1	1608	tags=31%, list=25%, signal=40%
PROTEIN-DNA COMPLEX ASSEMBLY_BIO	56	0.0951071	0.6977	0.84497	1	1	4206	tags=71%, list=65%, signal=203%
VIP1_SGA	83	0.0840936	0.697694	0.821553	1	1	4791	tags=80%, list=74%, signal=304%
ERG11-TD_SGA	50	0.102039	0.696854	0.821516	1	1	2386	tags=42%, list=37%, signal=66%
VAM7_SGA	112	0.0759021	0.695627	0.826859	1	1	4385	tags=71%, list=68%, signal=219%
APC11_DAMP_SGA	15	0.165262	0.693791	0.824588	1	1	2633	tags=53%, list=41%, signal=90%
RRNA MODIFICATION_BIO	16	0.159002	0.69359	0.833579	1	1	1686	tags=38%, list=26%, signal=51%
APL1_SGA	82	0.0831282	0.693335	0.812933	1	1	1579	tags=28%, list=24%, signal=37%
CELLULAR RESPIRATION_BIO	69	0.0893078	0.693203	0.835488	1	1	917	tags=19%, list=14%, signal=22%
VMA6_SGA	30	0.121331	0.69138	0.817938	1	1	620	tags=17%, list=10%, signal=18%
BUB3_SGA	183	0.0638277	0.690709	0.837331	1	1	3817	tags=61%, list=59%, signal=145%
RVB1_DAMP_SGA	75	0.0840564	0.690439	0.833333	1	1	1645	tags=29%, list=25%, signal=39%
HISTONE ACETYLTRANSFERASE COMPLEX_CEL	23	0.134701	0.690239	0.822252	1	1	3860	tags=70%, list=60%, signal=172%
BST1_SGA	145	0.0693832	0.68943	0.822511	1	1	4756	tags=77%, list=74%, signal=287%
LIGASE ACTIVITY, FORMING CARBON-NITROGEN BONDS_MOL	57	0.0958849	0.689417	0.822408	1	1	1656	tags=30%, list=26%, signal=40%
G1-S CLUSTER	193	0.0649289	0.689378	0.840956	1	1	1124	tags=20%, list=17%, signal=24%
DER1_SGA	127	0.0720423	0.689312	0.83871	1	1	1864	tags=31%, list=29%, signal=43%
HOS3_SGA	17	0.157323	0.688142	0.814286	1	1	4431	tags=82%, list=69%, signal=262%
IDH1_SGA	60	0.0941735	0.687903	0.833536	1	1	1081	tags=22%, list=17%, signal=26%
BNI1_SGA	75	0.0838301	0.684898	0.815242	1	1	2218	tags=39%, list=34%, signal=58%
NUP188_SGA	131	0.0695029	0.684569	0.827093	1	1	885	tags=16%, list=14%, signal=18%
ADH6_SGA	24	0.136299	0.683294	0.819743	1	1	689	tags=21%, list=11%, signal=23%
TSA1_åá-MEM_DN	17	0.155205	0.683159	0.843023	1	1	3546	tags=65%, list=55%, signal=143%
INTEGRAL TO ORGANELLE MEMBRANE_CEL	26	0.129527	0.683125	0.827489	1	1	2150	tags=42%, list=33%, signal=63%
RPC53_DAMP_SGA	89	0.0800576	0.68301	0.844271	1	1	5415	tags=90%, list=84%, signal=550%
SCS3_SGA	77	0.0839676	0.682049	0.836047	1	1	2172	tags=36%, list=34%, signal=54%
GEF1_SGA	31	0.120532	0.681753	0.846884	1	1	731	tags=19%, list=11%, signal=22%
RTG1_SGA	140	0.0698543	0.681053	0.832432	1	1	2436	tags=39%, list=38%, signal=62%
TCP1-2_SGA	92	0.0795098	0.680035	0.822599	1	1	2304	tags=38%, list=36%, signal=58%
RRP15_DAMP_SGA	54	0.0988063	0.679633	0.821602	1	1	4385	tags=74%, list=68%, signal=229%
HXK2_SGA	53	0.0968931	0.679115	0.839744	1	1	4960	tags=83%, list=77%, signal=355%
SDS3_SGA	153	0.0680997	0.678847	0.855748	1	1	2564	tags=42%, list=40%, signal=69%
YGR125W_SGA	27	0.126521	0.678814	0.833563	1	1	719	tags=19%, list=11%, signal=21%
CCZ1_SGA	95	0.0789279	0.678714	0.84417	1	1	2037	tags=35%, list=32%, signal=50%
HUB1_SGA	45	0.10488	0.678083	0.835152	1	1	1923	tags=36%, list=30%, signal=50%
URE2_SGA	96	0.0775136	0.677819	0.822197	1	1	5907	tags=99%, list=91%, signal=1146%
PRP28-101_SGA	95	0.0779395	0.677598	0.832768	1	1	572	tags=14%, list=9%, signal=15%
MAF1_SGA	58	0.093911	0.677508	0.840346	1	1	2259	tags=40%, list=35%, signal=60%
CAF4_SGA	65	0.0888181	0.676361	0.830769	1	1	5073	tags=85%, list=79%, signal=391%
VPS29_SGA	106	0.0739538	0.676291	0.834994	1	1	919	tags=18%, list=14%, signal=21%
QRI1-TS1_SGA	47	0.100843	0.676233	0.847584	1	1	1658	tags=30%, list=26%, signal=40%
EXO1_SGA	43	0.103045	0.676133	0.839695	1	1	456	tags=14%, list=7%, signal=15%
PLB3_SGA	47	0.102124	0.674082	0.832709	1	1	2118	tags=38%, list=33%, signal=57%
COF1-5_SGA	25	0.129907	0.673064	0.838356	1	1	772	tags=20%, list=12%, signal=23%
CA21CHR7X2	118	0.0708467	0.672384	0.846994	1	1	1898	tags=32%, list=29%, signal=45%
GYP6_SGA	84	0.0799494	0.672278	0.839955	1	1	2765	tags=46%, list=43%, signal=80%
ECM8_SGA	36	0.108914	0.671821	0.839286	1	1	2286	tags=42%, list=35%, signal=64%
CELL GROWTH_BIO	44	0.103554	0.671159	0.84359	1	1	2233	tags=41%, list=35%, signal=62%
SNORNA BINDING_MOL	29	0.120065	0.671136	0.856753	1	1	4323	tags=76%, list=67%, signal=229%
TRANSCRIPTION INITIATION_BIO	50	0.097804	0.67088	0.83632	1	1	4106	tags=70%, list=64%, signal=191%
PROTEIN AMINO ACID O-LINKED GLYCOSYLATION_BIO	18	0.146395	0.670711	0.853276	1	1	2222	tags=44%, list=34%, signal=68%
MAD3_SGA	37	0.107934	0.670663	0.850331	1	1	2310	tags=41%, list=36%, signal=63%
ALD5_SGA	23	0.133469	0.670212	0.850069	1	1	497	tags=17%, list=8%, signal=19%
MTW1-TS_SGA	94	0.0788132	0.669381	0.843891	1	1	2753	tags=46%, list=43%, signal=79%
SLM1_SGA	75	0.0838048	0.668643	0.836066	1	1	2307	tags=40%, list=36%, signal=62%
YND1_SGA	66	0.0864718	0.668527	0.828871	1	1	4997	tags=83%, list=77%, signal=365%
PTC1_SGA	175	0.0636278	0.668188	0.866109	1	1	1379	tags=24%, list=21%, signal=30%
SLX1_SGA	49	0.098098	0.667284	0.865929	1	1	5603	tags=96%, list=87%, signal=720%
DID4_SGA	115	0.071217	0.667219	0.846496	1	1	643	tags=13%, list=10%, signal=14%
RPL8A_SGA	79	0.0818334	0.666259	0.845519	1	1	2518	tags=42%, list=39%, signal=68%
CA21CHR7X5	89	0.0782598	0.664511	0.82025	1	1	5398	tags=90%, list=84%, signal=541%
DIM1_DAMP_SGA	30	0.118645	0.662521	0.839216	1	1	3591	tags=63%, list=56%, signal=142%
IKI1_SGA	62	0.0886944	0.661876	0.862069	1	1	4819	tags=81%, list=75%, signal=315%
FMP45_SGA	25	0.125658	0.661099	0.851748	1	1	2304	tags=44%, list=36%, signal=68%
CA21CHR1X6	121	0.0703139	0.660994	0.868192	1	1	4063	tags=66%, list=63%, signal=175%
TRANSFERASE ACTIVITY, TRANSFERRING PHOSPHORUS-CONTAINING GROUPS_MOL	219	0.0598365	0.660435	0.855958	1	1	2498	tags=40%, list=39%, signal=63%
SST2_SGA	122	0.0702305	0.658261	0.846837	1	1	4698	tags=76%, list=73%, signal=275%
RMA1_SGA	34	0.11103	0.65752	0.858278	1	1	4244	tags=74%, list=66%, signal=213%
PIL1_SGA	54	0.0923893	0.657311	0.845963	1	1	1995	tags=35%, list=31%, signal=50%
GOLGI APPARATUS_CEL	121	0.0691154	0.657303	0.850325	1	1	2796	tags=45%, list=43%, signal=79%
SWP1_DAMP_SGA	180	0.0628139	0.657225	0.862069	1	1	401	tags=8%, list=6%, signal=9%
NUP2_SGA	22	0.132521	0.65604	0.877241	1	1	1478	tags=32%, list=23%, signal=41%
RAD14_SGA	54	0.0930889	0.655459	0.852732	1	1	1007	tags=19%, list=16%, signal=22%
CAB1_DAMP_SGA	109	0.0713812	0.655301	0.85078	1	1	1978	tags=33%, list=31%, signal=47%
RIP1_SGA	103	0.0735323	0.655242	0.850333	1	1	5266	tags=86%, list=82%, signal=461%
RPL23A_SGA	63	0.0873979	0.655168	0.868483	1	1	5401	tags=90%, list=84%, signal=548%
NUCLEOPLASM PART_CEL	202	0.0608693	0.654546	0.862786	1	1	4046	tags=65%, list=63%, signal=170%
BNA4_SGA	38	0.108288	0.652928	0.864341	1	1	1081	tags=21%, list=17%, signal=25%
POX1_SGA	54	0.0917949	0.652571	0.850782	1	1	3192	tags=54%, list=49%, signal=105%
RSC2_DAMP_SGA	15	0.154634	0.652506	0.860327	1	1	5459	tags=100%, list=85%, signal=646%
U2-DEPENDENT SPLICEOSOME_CEL	23	0.127632	0.650476	0.865854	1	1	3604	tags=65%, list=56%, signal=147%
EXG2_SGA	23	0.128782	0.650426	0.876596	1	1	4166	tags=74%, list=65%, signal=208%
MCK1_SGA	114	0.0691645	0.648617	0.880795	1	1	1696	tags=29%, list=26%, signal=39%
GPT2_SGA	65	0.0848895	0.647789	0.867141	1	1	5749	tags=97%, list=89%, signal=876%
RTT107_SGA	37	0.105326	0.647783	0.879377	1	1	3050	tags=54%, list=47%, signal=102%
CA21CHRRX1	97	0.0732394	0.647767	0.861714	1	1	1237	tags=23%, list=19%, signal=28%
MUM3_SGA	18	0.142053	0.647624	0.875184	1	1	4920	tags=89%, list=76%, signal=373%
SBH1_SGA	60	0.0870805	0.647354	0.871886	1	1	2762	tags=47%, list=43%, signal=81%
CUP5_SGA	174	0.06075	0.646765	0.862069	1	1	5266	tags=84%, list=82%, signal=446%
ISW2_SGA	99	0.0734329	0.646485	0.859887	1	1	2117	tags=36%, list=33%, signal=53%
DNA-DIRECTED DNA POLYMERASE ACTIVITY_MOL	16	0.15195	0.646338	0.884615	1	1	4387	tags=81%, list=68%, signal=253%
CA21CHR3X4	141	0.0652184	0.645705	0.868644	1	1	922	tags=17%, list=14%, signal=19%
NICOTINAMIDE METABOLIC PROCESS_BIO	23	0.12689	0.645232	0.883523	1	1	4648	tags=78%, list=72%, signal=278%
PRP18-TS_SGA	35	0.108054	0.641806	0.878748	1	1	2356	tags=43%, list=36%, signal=67%
REPRODUCTION OF A SINGLE-CELLED ORGANISM_BIO	125	0.0680081	0.641461	0.87987	1	1	2485	tags=41%, list=38%, signal=65%
YNL046W_SGA	18	0.14058	0.641448	0.878437	1	1	4633	tags=83%, list=72%, signal=294%
DYN3_SGA	116	0.0683963	0.640465	0.866446	1	1	2535	tags=41%, list=39%, signal=67%
PAC11_SGA	114	0.0703436	0.640308	0.863736	1	1	2310	tags=38%, list=36%, signal=58%
SPLICEOSOME_CEL	46	0.0968818	0.639991	0.894147	1	1	2716	tags=48%, list=42%, signal=82%
FAR11_SGA	55	0.0894276	0.638346	0.878197	1	1	1323	tags=25%, list=20%, signal=32%
SWF1_SGA	114	0.0683906	0.638214	0.879479	1	1	849	tags=16%, list=13%, signal=18%
ARN2_SGA	15	0.147419	0.636382	0.881832	1	1	4542	tags=80%, list=70%, signal=269%
CLA4_SGA	98	0.0719537	0.636019	0.876667	1	1	2525	tags=42%, list=39%, signal=68%
TCO89_SGA	99	0.0709296	0.635994	0.884529	1	1	3855	tags=63%, list=60%, signal=153%
RNP1_SGA	17	0.144294	0.63574	0.875731	1	1	2052	tags=41%, list=32%, signal=60%
CWT1_STATPHASE_UP	75	0.0789002	0.634893	0.88876	1	1	4856	tags=80%, list=75%, signal=319%
SAE2_SGA	15	0.149493	0.634616	0.880707	1	1	2739	tags=53%, list=42%, signal=92%
CA21CHR3X1	114	0.0682205	0.634192	0.894621	1	1	4011	tags=65%, list=62%, signal=168%
MONOSACCHARIDE BIOSYNTHETIC PROCESS_BIO	18	0.137121	0.633614	0.893372	1	1	1229	tags=28%, list=19%, signal=34%
FIR1_SGA	59	0.0844779	0.633579	0.882283	1	1	1735	tags=31%, list=27%, signal=41%
TSC13_DAMP_SGA	137	0.0647429	0.633314	0.869752	1	1	731	tags=14%, list=11%, signal=15%
ALT1_SGA	92	0.0721743	0.63174	0.873743	1	1	2436	tags=40%, list=38%, signal=64%
IWR1_SGA	99	0.0718064	0.631155	0.88009	1	1	628	tags=13%, list=10%, signal=14%
MGR1_SGA	138	0.0644634	0.630717	0.863203	1	1	719	tags=14%, list=11%, signal=16%
ORC3-70_SGA	93	0.0734623	0.630702	0.886517	1	1	3050	tags=49%, list=47%, signal=92%
GOLGI APPARATUS PART_CEL	88	0.0743273	0.627176	0.868871	1	1	2312	tags=39%, list=36%, signal=59%
INTRACELLULAR TRANSPORTER ACTIVITY_MOL	21	0.132406	0.626914	0.896011	1	1	4497	tags=81%, list=70%, signal=266%
SEC17-1_SGA	102	0.0702619	0.62651	0.890747	1	1	2595	tags=42%, list=40%, signal=69%
VPS13_SGA	60	0.0860034	0.626268	0.893795	1	1	628	tags=15%, list=10%, signal=16%
KAR3_SGA	93	0.0711086	0.624775	0.873418	1	1	925	tags=17%, list=14%, signal=20%
LDB18_SGA	111	0.0676063	0.624458	0.881188	1	1	885	tags=17%, list=14%, signal=19%
FARNESOL_UP	23	0.122162	0.620647	0.887187	1	1	3293	tags=57%, list=51%, signal=115%
UBP1_SGA	108	0.0683541	0.62006	0.893018	1	1	2571	tags=42%, list=40%, signal=68%
SPO71_SGA	31	0.108394	0.619726	0.915254	1	1	1889	tags=35%, list=29%, signal=50%
PROTEIN MONOUBIQUITINATION_BIO	22	0.124421	0.619539	0.900143	1	1	2379	tags=45%, list=37%, signal=72%
RPS19B_SGA	118	0.0651287	0.619428	0.889755	1	1	1081	tags=19%, list=17%, signal=23%
SMALL CONJUGATING PROTEIN-SPECIFIC PROTEASE ACTIVITY_MOL	17	0.140119	0.619262	0.912356	1	1	3143	tags=59%, list=49%, signal=114%
OXIDATIVE PHOSPHORYLATION_BIO	24	0.123414	0.619054	0.882353	1	1	1447	tags=29%, list=22%, signal=37%
CDC20-3_SGA	129	0.0637602	0.618652	0.882796	1	1	867	tags=16%, list=13%, signal=18%
PAT1_SGA	201	0.0553704	0.617986	0.899586	1	1	5557	tags=90%, list=86%, signal=623%
ERG25_DAMP_SGA	112	0.0679061	0.617812	0.900881	1	1	324	tags=8%, list=5%, signal=8%
HEXOSE BIOSYNTHETIC PROCESS_BIO	18	0.137121	0.617284	0.904624	1	1	1229	tags=28%, list=19%, signal=34%
TUM1_SGA	18	0.134544	0.616288	0.908029	1	1	501	tags=17%, list=8%, signal=18%
RPO21-1_SGA	22	0.12092	0.61127	0.90678	1	1	5677	tags=100%, list=88%, signal=826%
ELP6_SGA	86	0.0721844	0.61067	0.898305	1	1	4493	tags=73%, list=70%, signal=238%
CA21CHRRX5	138	0.0623238	0.610109	0.919006	1	1	4393	tags=70%, list=68%, signal=215%
KIP2_SGA	26	0.115066	0.607602	0.907331	1	1	2287	tags=42%, list=35%, signal=65%
HOL1_SGA	52	0.086592	0.606965	0.908979	1	1	936	tags=19%, list=14%, signal=22%
CA21CHR2X3	125	0.0632464	0.606732	0.884153	1	1	344	tags=9%, list=5%, signal=9%
WBP1-2_SGA	173	0.0575813	0.606232	0.898841	1	1	1138	tags=18%, list=18%, signal=22%
JNM1_SGA	140	0.0620111	0.605444	0.891026	1	1	2753	tags=44%, list=43%, signal=76%
IOC4_SGA	79	0.0743844	0.603412	0.914966	1	1	1866	tags=32%, list=29%, signal=44%
BUD32_SGA	36	0.0979608	0.603076	0.903014	1	1	1040	tags=22%, list=16%, signal=26%
SEC18-1_SGA	55	0.084406	0.602752	0.890229	1	1	1043	tags=20%, list=16%, signal=24%
PHO13_SGA	43	0.0933666	0.601949	0.922013	1	1	4120	tags=70%, list=64%, signal=192%
SNU114-60_SGA	71	0.0781567	0.601862	0.907583	1	1	4819	tags=79%, list=75%, signal=308%
PTC2_SGA	56	0.0838707	0.60115	0.92	1	1	2270	tags=39%, list=35%, signal=60%
SISTER CHROMATID COHESION_BIO	16	0.135655	0.599091	0.927536	1	1	4147	tags=75%, list=64%, signal=209%
KINASE ACTIVITY_MOL	147	0.0593876	0.598954	0.923491	1	1	2498	tags=39%, list=39%, signal=63%
REGULATION OF TRANSCRIPTION, DNA-DEPENDENT_BIO	278	0.0496506	0.598498	0.919552	1	1	4383	tags=68%, list=68%, signal=204%
PROTEIN POLYUBIQUITINATION_BIO	22	0.124421	0.597985	0.910489	1	1	2379	tags=45%, list=37%, signal=72%
NAT4_SGA	87	0.0708268	0.597973	0.91504	1	1	611	tags=13%, list=9%, signal=14%
SHE4_SGA	166	0.0574858	0.597938	0.900315	1	1	3084	tags=49%, list=48%, signal=91%
RRP8_SGA	67	0.078204	0.597111	0.910272	1	1	3899	tags=64%, list=60%, signal=160%
DNA-DIRECTED RNA POLYMERASE II, HOLOENZYME_CEL	64	0.0794411	0.596598	0.887117	1	1	4029	tags=67%, list=62%, signal=177%
CA21CHRRX10	132	0.0621203	0.596295	0.919653	1	1	3610	tags=58%, list=56%, signal=128%
REGULATION OF TRANSCRIPTION_BIO	279	0.0506889	0.596279	0.920283	1	1	4383	tags=68%, list=68%, signal=204%
RPL8B_SGA	28	0.108106	0.596001	0.912925	1	1	4745	tags=82%, list=73%, signal=309%
CHS5_SGA	119	0.0630826	0.595747	0.904185	1	1	4683	tags=75%, list=73%, signal=267%
SFL1_SGA	47	0.0862109	0.594068	0.934704	1	1	816	tags=17%, list=13%, signal=19%
SIGNAL TRANSDUCTION_BIO	130	0.0609207	0.593724	0.914224	1	1	2655	tags=43%, list=41%, signal=72%
BIK1_SGA	42	0.091108	0.593224	0.924906	1	1	4819	tags=81%, list=75%, signal=317%
TRANSCRIPTION FROM RNA POLYMERASE III PROMOTER_BIO	32	0.103797	0.592471	0.918182	1	1	1801	tags=34%, list=28%, signal=47%
STV1_SGA	34	0.100602	0.59175	0.928287	1	1	1664	tags=32%, list=26%, signal=43%
HOM3_SGA	101	0.0659205	0.590534	0.897891	1	1	2753	tags=45%, list=43%, signal=76%
RFX1_SGA	40	0.0915706	0.588101	0.926471	1	1	5603	tags=95%, list=87%, signal=715%
SRY1_SGA	87	0.0693506	0.587775	0.90878	1	1	2295	tags=38%, list=36%, signal=58%
COG3-1_SGA	288	0.0493262	0.587485	0.939024	1	1	965	tags=16%, list=15%, signal=18%
TOP1_SGA	76	0.0717472	0.587246	0.908235	1	1	204	tags=7%, list=3%, signal=7%
BIT61_SGA	38	0.0974331	0.587185	0.917419	1	1	1857	tags=34%, list=29%, signal=48%
FPS1_SGA	129	0.0609188	0.586195	0.930435	1	1	2181	tags=35%, list=34%, signal=52%
REGULATION OF CELL SIZE_BIO	48	0.0862841	0.586135	0.9225	1	1	5087	tags=85%, list=79%, signal=400%
RDI1_SGA	54	0.0815166	0.585956	0.924574	1	1	4161	tags=69%, list=64%, signal=191%
OSM1_SGA	56	0.0821698	0.585332	0.907862	1	1	4876	tags=80%, list=76%, signal=325%
EFG1_HYPHAE_UP	36	0.0968646	0.584972	0.940104	1	1	1470	tags=28%, list=23%, signal=36%
SFT2_SGA	73	0.0742696	0.584655	0.926714	1	1	3624	tags=59%, list=56%, signal=133%
INH1_SGA	30	0.104262	0.584389	0.94008	1	1	4500	tags=77%, list=70%, signal=252%
WHI2_SGA	145	0.0588938	0.582553	0.916314	1	1	867	tags=16%, list=13%, signal=18%
VAM10_SGA	77	0.0722591	0.582533	0.923619	1	1	689	tags=14%, list=11%, signal=16%
RAX2_SGA	34	0.0987333	0.582026	0.920261	1	1	1399	tags=26%, list=22%, signal=34%
DED1_DAMP_SGA	25	0.109957	0.581671	0.945187	1	1	4683	tags=80%, list=73%, signal=290%
TAF9-TS2_SGA	81	0.0700349	0.579821	0.922093	1	1	1490	tags=26%, list=23%, signal=33%
SCS7_SGA	236	0.0505116	0.578296	0.92379	1	1	5602	tags=90%, list=87%, signal=654%
PAH1_SGA	121	0.0605699	0.576107	0.924425	1	1	1071	tags=19%, list=17%, signal=22%
HYDROLASE ACTIVITY, ACTING ON CARBON-NITROGEN (BUT NOT PEPTIDE) BONDS_MOL	50	0.0840617	0.572913	0.931677	1	1	5365	tags=90%, list=83%, signal=528%
ULP1-333_SGA	36	0.0943786	0.570755	0.941785	1	1	3613	tags=61%, list=56%, signal=138%
HTZ1_SGA	117	0.061512	0.570573	0.936053	1	1	836	tags=15%, list=13%, signal=17%
MDL1_SGA	89	0.0672374	0.569622	0.923516	1	1	2169	tags=36%, list=34%, signal=53%
NOP58_DAMP_SGA	30	0.102411	0.568772	0.950954	1	1	4498	tags=77%, list=70%, signal=252%
HMI1_SGA	114	0.0615582	0.567912	0.933993	1	1	4681	tags=75%, list=73%, signal=270%
EXO70_SGA	85	0.067312	0.567767	0.929785	1	1	763	tags=15%, list=12%, signal=17%
ASI1_SGA	25	0.108475	0.565297	0.932953	1	1	4875	tags=84%, list=76%, signal=342%
SWI3_SGA	247	0.0487043	0.564487	0.929825	1	1	2912	tags=45%, list=45%, signal=79%
PET127_SGA	35	0.0947045	0.563955	0.94591	1	1	700	tags=17%, list=11%, signal=19%
MPE1_DAMP_SGA	55	0.0788737	0.563666	0.94226	1	1	3115	tags=51%, list=48%, signal=98%
YHR020W_DAMP_SGA	63	0.0753751	0.562816	0.933806	1	1	5401	tags=89%, list=84%, signal=539%
TYS1-1_SGA	119	0.0602161	0.562555	0.931522	1	1	3708	tags=60%, list=57%, signal=138%
ECM29_SGA	28	0.103731	0.560839	0.934694	1	1	1490	tags=29%, list=23%, signal=37%
GCY1_SGA	18	0.122695	0.560819	0.953593	1	1	707	tags=17%, list=11%, signal=19%
SPF1_SGA	107	0.0619153	0.56013	0.935912	1	1	4768	tags=77%, list=74%, signal=288%
ANATOMICAL STRUCTURE DEVELOPMENT_BIO	146	0.0557242	0.55953	0.914803	1	1	6068	tags=99%, list=94%, signal=1615%
TRANSCRIPTION_BIO	403	0.0440824	0.559389	0.943719	1	1	4383	tags=68%, list=68%, signal=199%
PROTEIN UBIQUITINATION_BIO	26	0.104654	0.559369	0.958621	1	1	3515	tags=62%, list=54%, signal=135%
RNA BIOSYNTHETIC PROCESS_BIO	373	0.0441622	0.557722	0.94985	1	1	4383	tags=68%, list=68%, signal=200%
ANATOMICAL STRUCTURE MORPHOGENESIS_BIO	146	0.0557242	0.557612	0.939394	1	1	6068	tags=99%, list=94%, signal=1615%
REGULATION OF NUCLEOBASE, NUCLEOSIDE, NUCLEOTIDE AND NUCLEIC ACID METABOLIC PROCESS_BIO	301	0.0463021	0.557594	0.956522	1	1	4383	tags=68%, list=68%, signal=202%
VPS5_SGA	88	0.0662052	0.557019	0.960452	1	1	971	tags=18%, list=15%, signal=21%
ERR1_SGA	160	0.0543729	0.556729	0.940171	1	1	2115	tags=33%, list=33%, signal=48%
TAF1-1_SGA	66	0.0734994	0.555308	0.942353	1	1	1173	tags=21%, list=18%, signal=26%
DIA2_SGA	112	0.061333	0.555088	0.951246	1	1	1173	tags=21%, list=18%, signal=25%
MBR1_SGA	27	0.104857	0.553738	0.948069	1	1	2698	tags=48%, list=42%, signal=82%
GRE3_SGA	114	0.0598385	0.552789	0.937086	1	1	390	tags=7%, list=6%, signal=7%
CELL MORPHOGENESIS_BIO	146	0.0557242	0.552243	0.945455	1	1	6068	tags=99%, list=94%, signal=1615%
RAS2_SGA	83	0.0661782	0.551571	0.926773	1	1	3059	tags=49%, list=47%, signal=93%
CELLULAR STRUCTURE MORPHOGENESIS_BIO	146	0.0557242	0.550616	0.942369	1	1	6068	tags=99%, list=94%, signal=1615%
TRANSCRIPTION, DNA-DEPENDENT_BIO	373	0.0441622	0.549787	0.943491	1	1	4383	tags=68%, list=68%, signal=200%
CARBOXYLIC ESTER HYDROLASE ACTIVITY_MOL	29	0.0986022	0.548768	0.954068	1	1	1721	tags=31%, list=27%, signal=42%
CELL CYCLE-MODULATED	492	0.0419283	0.548267	0.966967	1	1	565	tags=9%, list=9%, signal=9%
CTR1_SGA	33	0.0924564	0.547988	0.953519	1	1	194	tags=9%, list=3%, signal=9%
GPI16_DAMP_SGA	113	0.0604849	0.546977	0.936807	1	1	405	tags=9%, list=6%, signal=9%
TAF8-7_SGA	206	0.0495033	0.546858	0.942268	1	1	867	tags=14%, list=13%, signal=16%
STF1_SGA	30	0.0972164	0.546217	0.9668	1	1	2724	tags=47%, list=42%, signal=80%
HAL9_SGA	43	0.0857972	0.546117	0.942408	1	1	266	tags=9%, list=4%, signal=10%
MET14_SGA	20	0.11501	0.545126	0.952035	1	1	1765	tags=35%, list=27%, signal=48%
ELP2_SGA	115	0.0587893	0.542783	0.957684	1	1	4862	tags=77%, list=75%, signal=308%
VPS9_SGA	167	0.0515718	0.542119	0.942857	1	1	2466	tags=39%, list=38%, signal=61%
ACT1-136_SGA	112	0.0589296	0.5412	0.961665	1	1	2230	tags=36%, list=35%, signal=54%
PYRIDINE NUCLEOTIDE METABOLIC PROCESS_BIO	25	0.102894	0.541072	0.945578	1	1	4648	tags=76%, list=72%, signal=270%
SEC9-4_SGA	98	0.0616399	0.540516	0.941834	1	1	2401	tags=39%, list=37%, signal=61%
SNO4_SGA	98	0.0618927	0.538667	0.944255	1	1	1328	tags=22%, list=21%, signal=28%
GBP2_SGA	23	0.107735	0.537176	0.958678	1	1	1478	tags=30%, list=23%, signal=39%
UBI4_SGA	112	0.0587286	0.53716	0.948521	1	1	3827	tags=61%, list=59%, signal=147%
VPS4_SGA	79	0.0670965	0.537108	0.959397	1	1	3823	tags=61%, list=59%, signal=147%
CCR4_SGA	43	0.0838435	0.536934	0.961202	1	1	2118	tags=37%, list=33%, signal=55%
POSITIVE REGULATION OF TRANSCRIPTION FROM RNA POLYMERASE II PROMOTER_BIO	21	0.111892	0.536633	0.970464	1	1	4568	tags=76%, list=71%, signal=260%
SNT1_SGA	202	0.0486027	0.536449	0.945607	1	1	533	tags=10%, list=8%, signal=10%
PEX3_SGA	47	0.0802697	0.536284	0.953224	1	1	4493	tags=74%, list=70%, signal=243%
MSS11_SGA	31	0.0927385	0.534718	0.958848	1	1	1760	tags=32%, list=27%, signal=44%
DAK1_SGA	41	0.0827758	0.533004	0.956737	1	1	1138	tags=22%, list=18%, signal=26%
HYDROLASE ACTIVITY, ACTING ON CARBON-NITROGEN (BUT NOT PEPTIDE) BONDS, IN LINEAR AMIDES_MOL	32	0.0904308	0.532543	0.958005	1	1	3097	tags=53%, list=48%, signal=102%
PHB1_SGA	117	0.0570583	0.531914	0.961454	1	1	4540	tags=73%, list=70%, signal=240%
SRM1-TS_SGA	87	0.0621331	0.529847	0.957126	1	1	2356	tags=38%, list=36%, signal=59%
RGP1_SGA	134	0.0542036	0.529728	0.955723	1	1	2304	tags=37%, list=36%, signal=56%
YBR238C_SGA	91	0.0630891	0.528962	0.965286	1	1	4756	tags=77%, list=74%, signal=288%
VPS45_SGA	46	0.0791552	0.52804	0.966749	1	1	2020	tags=35%, list=31%, signal=50%
CEG1-TS_SGA	97	0.0613193	0.52583	0.961798	1	1	5459	tags=88%, list=85%, signal=559%
ODC1_SGA	19	0.113518	0.525384	0.964838	1	1	4242	tags=74%, list=66%, signal=214%
SKN7_SGA	65	0.0696418	0.525169	0.964158	1	1	2662	tags=43%, list=41%, signal=73%
SEC66_SGA	144	0.0529212	0.52462	0.956897	1	1	2117	tags=34%, list=33%, signal=50%
SRB2_SGA	149	0.051813	0.523742	0.957284	1	1	4696	tags=74%, list=73%, signal=267%
LIPASE ACTIVITY_MOL	25	0.101964	0.523471	0.960916	1	1	4686	tags=76%, list=73%, signal=276%
HXT1_SGA	21	0.108128	0.523441	0.961429	1	1	3823	tags=67%, list=59%, signal=163%
OYE2_SGA	54	0.0754577	0.523293	0.95941	1	1	2525	tags=43%, list=39%, signal=69%
ADA2_SGA	124	0.0543341	0.519821	0.953897	1	1	3877	tags=61%, list=60%, signal=150%
YNL181W_DAMP_SGA	60	0.0693059	0.518791	0.967059	1	1	713	tags=15%, list=11%, signal=17%
MAK16_DAMP_SGA	85	0.0606398	0.517745	0.961755	1	1	310	tags=8%, list=5%, signal=9%
KSS1_SGA	21	0.107382	0.515946	0.968883	1	1	5764	tags=100%, list=89%, signal=930%
FLX1_SGA	106	0.0561792	0.514423	0.96567	1	1	639	tags=12%, list=10%, signal=13%
PROTEIN FOLDING_BIO	50	0.0750841	0.513215	0.971535	1	1	552	tags=12%, list=9%, signal=13%
DEVELOPMENTAL PROCESS_BIO	190	0.0472432	0.511142	0.970772	1	1	6079	tags=98%, list=94%, signal=1636%
HDA3_SGA	78	0.0618831	0.510694	0.976825	1	1	719	tags=13%, list=11%, signal=14%
GCS1_SGA	51	0.0730138	0.506655	0.967193	1	1	2595	tags=43%, list=40%, signal=72%
MID2_SGA	42	0.0797349	0.503678	0.970886	1	1	2127	tags=36%, list=33%, signal=53%
TOF2_SGA	64	0.0659241	0.502353	0.970379	1	1	952	tags=17%, list=15%, signal=20%
ERG12_DAMP_SGA	23	0.0998164	0.501649	0.978843	1	1	3268	tags=57%, list=51%, signal=114%
NOC4_DAMP_SGA	35	0.0840995	0.50074	0.979866	1	1	3045	tags=51%, list=47%, signal=97%
ALCOHOL BIOSYNTHETIC PROCESS_BIO	20	0.104219	0.498207	0.975398	1	1	1229	tags=25%, list=19%, signal=31%
PROCESSING OF 20S PRE-RRNA_BIO	28	0.0896454	0.494041	0.970627	1	1	4252	tags=71%, list=66%, signal=208%
MTO1_SGA	66	0.0642174	0.492164	0.971731	1	1	264	tags=8%, list=4%, signal=8%
YET2_SGA	27	0.091649	0.491531	0.969003	1	1	1864	tags=33%, list=29%, signal=47%
MGR2_SGA	85	0.0587281	0.490564	0.956965	1	1	390	tags=8%, list=6%, signal=9%
INTRINSIC TO ENDOPLASMIC RETICULUM MEMBRANE_CEL	20	0.101923	0.487133	0.98743	1	1	2150	tags=40%, list=33%, signal=60%
RTC6_SGA	61	0.0651088	0.486605	0.977081	1	1	4681	tags=75%, list=73%, signal=272%
UBIQUITIN CYCLE_BIO	40	0.0765701	0.486203	0.984733	1	1	3143	tags=52%, list=49%, signal=102%
SIP4_SGA	57	0.0682022	0.485424	0.980512	1	1	770	tags=16%, list=12%, signal=18%
MACROMOLECULAR COMPLEX ASSEMBLY_BIO	222	0.0424684	0.4851	0.971134	1	1	5295	tags=84%, list=82%, signal=450%
ULA1_SGA	44	0.0752875	0.482752	0.979874	1	1	645	tags=14%, list=10%, signal=15%
MET16_SGA	23	0.0936955	0.479744	0.987413	1	1	4096	tags=70%, list=63%, signal=190%
POL1-2_SGA	24	0.09281	0.478352	0.984507	1	1	2664	tags=46%, list=41%, signal=78%
PTK1_SGA	95	0.0550578	0.477037	0.980747	1	1	3801	tags=59%, list=59%, signal=141%
ARP1_SGA	95	0.0547565	0.476889	0.977876	1	1	2369	tags=38%, list=37%, signal=59%
MET30-9_SGA	104	0.0530778	0.475725	0.97836	1	1	1008	tags=17%, list=16%, signal=20%
INTEGRAL TO ENDOPLASMIC RETICULUM MEMBRANE_CEL	20	0.101923	0.474754	0.984012	1	1	2150	tags=40%, list=33%, signal=60%
CA21CHR5X6	114	0.0511114	0.474577	0.98022	1	1	5525	tags=89%, list=86%, signal=604%
ACT1-125_SGA	142	0.047349	0.473064	0.980769	1	1	4696	tags=74%, list=73%, signal=265%
YLR301W_SGA	77	0.0585867	0.472276	0.983852	1	1	4194	tags=68%, list=65%, signal=190%
ACS2_DAMP_SGA	58	0.0649344	0.470536	0.981928	1	1	807	tags=16%, list=13%, signal=18%
YJL068C_SGA	68	0.0615905	0.469764	0.98146	1	1	340	tags=9%, list=5%, signal=9%
GPX2_SGA	31	0.0837937	0.469576	0.992258	1	1	1825	tags=32%, list=28%, signal=45%
MATING_DN	28	0.0845478	0.466983	0.989432	1	1	117	tags=7%, list=2%, signal=7%
NUP133_SGA	183	0.0437185	0.466923	0.981172	1	1	232	tags=5%, list=4%, signal=5%
ORM2_SGA	203	0.0427328	0.466404	0.978261	1	1	427	tags=8%, list=7%, signal=8%
REGULATION OF METABOLIC PROCESS_BIO	351	0.0371403	0.465578	0.978873	1	1	4383	tags=67%, list=68%, signal=198%
HTA1_SGA	58	0.0633164	0.465433	0.981774	1	1	4178	tags=67%, list=65%, signal=189%
RNA POLYMERASE II TRANSCRIPTION FACTOR ACTIVITY_MOL	93	0.0531922	0.462839	0.990888	1	1	4383	tags=69%, list=68%, signal=211%
FRE1_SGA	31	0.0820655	0.462615	0.993298	1	1	4399	tags=71%, list=68%, signal=222%
POP4_DAMP_SGA	182	0.0439333	0.461799	0.979188	1	1	2338	tags=36%, list=36%, signal=55%
MCT1_SGA	65	0.0597371	0.460689	0.989298	1	1	2394	tags=38%, list=37%, signal=61%
BCS1_SGA	62	0.061079	0.459467	0.986095	1	1	765	tags=15%, list=12%, signal=16%
BRE5_SGA	216	0.0412641	0.458039	0.980188	1	1	310	tags=6%, list=5%, signal=6%
RPN11-14_SGA	161	0.0449855	0.454161	0.983033	1	1	324	tags=7%, list=5%, signal=7%
CST26_SGA	24	0.089674	0.453862	0.994437	1	1	1825	tags=33%, list=28%, signal=46%
HPT1_SGA	105	0.0500915	0.452466	0.987885	1	1	3367	tags=52%, list=52%, signal=108%
COP1-1_SGA	115	0.049397	0.450241	0.984699	1	1	4206	tags=66%, list=65%, signal=186%
ENDOMEMBRANE SYSTEM_CEL	185	0.0420388	0.446328	0.986229	1	1	5787	tags=92%, list=90%, signal=866%
BEM2_SGA	160	0.043473	0.441639	0.980851	1	1	2218	tags=34%, list=34%, signal=51%
SHR3_DAMP_SGA	176	0.0421093	0.440936	0.982143	1	1	2217	tags=33%, list=34%, signal=49%
LRS4_SGA	208	0.039356	0.438824	0.984293	1	1	4822	tags=75%, list=75%, signal=287%
PCF11-TS2_SGA	54	0.0614062	0.43371	0.992481	1	1	3801	tags=61%, list=59%, signal=147%
CDC37-TS_SGA	140	0.0434433	0.430747	0.988197	1	1	5401	tags=85%, list=84%, signal=509%
NOB1_DAMP_SGA	78	0.0515871	0.428777	0.995449	1	1	3435	tags=54%, list=53%, signal=114%
VAM6_SGA	99	0.0485693	0.428532	0.992299	1	1	849	tags=15%, list=13%, signal=17%
MRPL50_SGA	45	0.0647185	0.424554	0.997531	1	1	2310	tags=38%, list=36%, signal=58%
RTS1_SGA	99	0.0486984	0.424404	0.994438	1	1	4677	tags=74%, list=72%, signal=263%
CELL COMMUNICATION_BIO	141	0.0429835	0.422739	0.992616	1	1	2655	tags=41%, list=41%, signal=68%
HNT2_SGA	23	0.0834231	0.421562	0.998609	1	1	5663	tags=91%, list=88%, signal=741%
HISTONE DEACETYLASE ACTIVITY_MOL	17	0.09488	0.421526	0.998561	1	1	3097	tags=53%, list=48%, signal=101%
PRE9_SGA	80	0.0511594	0.412951	0.991991	1	1	2118	tags=34%, list=33%, signal=50%
SSD1_SGA	270	0.0352818	0.412396	0.994882	1	1	2597	tags=39%, list=40%, signal=63%
BCK1_SGA	110	0.0451067	0.411985	0.998907	1	1	765	tags=14%, list=12%, signal=15%
MYO2-16_SGA	115	0.0445642	0.407492	0.995575	1	1	5301	tags=84%, list=82%, signal=463%
NEO1-2_SGA	132	0.0397925	0.384244	1	1	1	6093	tags=98%, list=94%, signal=1703%
KTR6_SGA	26	0.0710974	0.375312	0.998617	1	1	1007	tags=19%, list=16%, signal=23%
SOP4_SGA	31	0.0641941	0.37177	1	1	1	3234	tags=52%, list=50%, signal=103%
REGULATION OF CELLULAR METABOLIC PROCESS_BIO	328	0.0301696	0.371668	0.995939	1	1	4383	tags=66%, list=68%, signal=196%
VMA9_SGA	237	0.0311384	0.356134	0.997947	1	1	2464	tags=36%, list=38%, signal=57%
UME6_SGA	135	0.0347728	0.342447	0.998912	1	1	6017	tags=96%, list=93%, signal=1376%
REGULATION OF CELLULAR PROCESS_BIO	450	0.0226676	0.293702	0.998995	1	1	6099	tags=95%, list=94%, signal=1600%
REGULATION OF BIOLOGICAL PROCESS_BIO	470	0.0205478	0.268851	1	0.999992	1	6099	tags=95%, list=94%, signal=1591%

## Sheet: Downregulated transcripts
NAME	SIZE	ES	NES	NOM p-val	FDR q-val	FWER p-val	RANK AT MAX	LEADING EDGE
NO_DN	62	-0.356173	-3.46051	0	0	0	2986	tags=84%, list=46%, signal=155%
S-G2 CLUSTER	107	-0.240565	-3.0344	0	0	0	2310	tags=64%, list=36%, signal=97%
MRNA-BINDING (HNRNP) PROTEIN IMPORT INTO NUCLEUS_BIO	26	-0.43533	-2.72773	0	0.013679	0.023	2533	tags=85%, list=39%, signal=139%
CELLULAR LOCALIZATION_BIO	396	-0.0936672	-2.64725	0	0.016577	0.037	2088	tags=45%, list=32%, signal=62%
NLS-BEARING SUBSTRATE IMPORT INTO NUCLEUS_BIO	24	-0.420591	-2.61694	0	0.0164937	0.046	2533	tags=83%, list=39%, signal=137%
NUCLEAR PORE ORGANIZATION AND BIOGENESIS_BIO	24	-0.420067	-2.5783	0	0.017595	0.057	2533	tags=83%, list=39%, signal=137%
FHL1_TFBIND	107	-0.193112	-2.5711	0	0.0158364	0.06	2855	tags=67%, list=44%, signal=119%
MRNA TRANSPORT_BIO	37	-0.336242	-2.56864	0	0.0143017	0.062	2533	tags=76%, list=39%, signal=124%
MRNA EXPORT FROM NUCLEUS_BIO	37	-0.336242	-2.55689	0	0.0131138	0.064	2533	tags=76%, list=39%, signal=124%
NUCLEOCYTOPLASMIC TRANSPORT_BIO	70	-0.244934	-2.54823	0	0.012154	0.066	2533	tags=67%, list=39%, signal=109%
NUCLEAR TRANSPORT_BIO	66	-0.23992	-2.52578	0	0.0133167	0.078	2533	tags=67%, list=39%, signal=109%
MITOTIC CELL CYCLE_BIO	152	-0.156015	-2.51245	0	0.0127855	0.082	3618	tags=74%, list=56%, signal=165%
NUCLEAR PORE_CEL	38	-0.318606	-2.48608	0	0.0141437	0.098	2533	tags=74%, list=39%, signal=121%
PORE COMPLEX_CEL	38	-0.318606	-2.46861	0	0.0142879	0.104	2533	tags=74%, list=39%, signal=121%
RNA TRANSPORT_BIO	46	-0.272969	-2.4503	0	0.0146276	0.115	2533	tags=70%, list=39%, signal=114%
INTRACELLULAR TRANSPORT_BIO	349	-0.090445	-2.42544	0	0.0156116	0.131	2088	tags=45%, list=32%, signal=62%
NUCLEAR EXPORT_BIO	49	-0.268612	-2.4254	0	0.0146933	0.131	2533	tags=69%, list=39%, signal=113%
NUCLEIC ACID TRANSPORT_BIO	46	-0.272969	-2.42503	0	0.013877	0.131	2533	tags=70%, list=39%, signal=114%
SAS2_SGA	19	-0.44925	-2.41456	0	0.0145484	0.145	2782	tags=89%, list=43%, signal=157%
PWY3B3-3_PATH	21	-0.423363	-2.40583	0	0.0146996	0.153	3019	tags=90%, list=47%, signal=169%
ADI1_SGA	51	-0.265405	-2.38811	0	0.0162657	0.178	2073	tags=63%, list=32%, signal=92%
ESTABLISHMENT OF RNA LOCALIZATION_BIO	46	-0.272969	-2.38765	0	0.0156779	0.18	2533	tags=70%, list=39%, signal=114%
NUCLEOBASE, NUCLEOSIDE, NUCLEOTIDE AND NUCLEIC ACID TRANSPORT_BIO	53	-0.253345	-2.3839	0	0.0153838	0.184	2533	tags=68%, list=39%, signal=111%
RNA EXPORT FROM NUCLEUS_BIO	46	-0.272969	-2.36098	0	0.0166681	0.206	2533	tags=70%, list=39%, signal=114%
ERGOSTEROL METABOLIC PROCESS_BIO	27	-0.357125	-2.35172	0	0.0167131	0.214	3047	tags=85%, list=47%, signal=161%
MITOTIC SISTER CHROMATID SEGREGATION_BIO	36	-0.31047	-2.34941	0	0.0166937	0.22	2674	tags=75%, list=41%, signal=127%
SISTER CHROMATID SEGREGATION_BIO	36	-0.31047	-2.34648	0	0.0163381	0.224	2674	tags=75%, list=41%, signal=127%
CDC5_7H_DN	362	-0.0898799	-2.34314	0	0.0162635	0.229	2979	tags=59%, list=46%, signal=103%
SUS1_SGA	171	-0.139464	-2.33669	0	0.0165043	0.239	2854	tags=62%, list=44%, signal=108%
ESTABLISHMENT OF NUCLEUS LOCALIZATION_BIO	17	-0.456052	-2.33518	0	0.0161372	0.241	2674	tags=88%, list=41%, signal=150%
MITOSIS_BIO	84	-0.196475	-2.32597	0	0.0168203	0.257	2674	tags=64%, list=41%, signal=108%
SMALL GTPASE REGULATOR ACTIVITY_MOL	29	-0.336866	-2.30847	0	0.0187393	0.29	1585	tags=62%, list=25%, signal=82%
NUCLEUS LOCALIZATION_BIO	17	-0.456052	-2.30228	0	0.0184387	0.294	2674	tags=88%, list=41%, signal=150%
ESTABLISHMENT OF CELLULAR LOCALIZATION_BIO	376	-0.0994537	-2.28604	0	0.0201901	0.325	2088	tags=45%, list=32%, signal=63%
PROTEIN IMPORT_BIO	45	-0.267864	-2.28548	0	0.0196132	0.325	2088	tags=62%, list=32%, signal=91%
NUCLEAR IMPORT_BIO	43	-0.275279	-2.28282	0.00966184	0.0194611	0.33	2533	tags=70%, list=39%, signal=114%
M PHASE OF MITOTIC CELL CYCLE_BIO	86	-0.192182	-2.27927	0	0.0193235	0.333	2836	tags=66%, list=44%, signal=117%
PROTEIN IMPORT INTO NUCLEUS_BIO	43	-0.275279	-2.26764	0.00446429	0.0201668	0.354	2533	tags=70%, list=39%, signal=114%
MEMBRANE FUSION_BIO	43	-0.2736	-2.26752	0	0.0196498	0.354	2530	tags=70%, list=39%, signal=114%
MICROTUBULE-BASED PROCESS_BIO	60	-0.23439	-2.26554	0	0.0195672	0.361	4230	tags=90%, list=66%, signal=259%
HU_6H_DN	126	-0.148453	-2.25264	0	0.0214456	0.398	2693	tags=61%, list=42%, signal=103%
CELL CYCLE_BIO	273	-0.0982594	-2.2456	0	0.0219507	0.415	4755	tags=85%, list=74%, signal=310%
STEROID BIOSYNTHETIC PROCESS_BIO	35	-0.298377	-2.23359	0.00448431	0.023589	0.444	3047	tags=80%, list=47%, signal=151%
RNA LOCALIZATION_BIO	50	-0.255111	-2.21852	0	0.0250675	0.476	2533	tags=68%, list=39%, signal=111%
ERGOSTEROL BIOSYNTHETIC PROCESS_BIO	26	-0.350162	-2.2175	0	0.0245877	0.476	3047	tags=85%, list=47%, signal=160%
IFH1_TFBIND	103	-0.173019	-2.21446	0	0.0245165	0.484	2855	tags=65%, list=44%, signal=115%
AUTOPHAGY_BIO	25	-0.351925	-2.21431	0	0.0240327	0.485	2432	tags=76%, list=38%, signal=121%
RRNA EXPORT FROM NUCLEUS_BIO	23	-0.365742	-2.19337	0	0.0266386	0.523	2533	tags=78%, list=39%, signal=128%
TBF1_TFBIND	114	-0.154001	-2.1897	0	0.0266339	0.529	2855	tags=63%, list=44%, signal=111%
ESTABLISHMENT OF ORGANELLE LOCALIZATION_BIO	19	-0.405682	-2.17634	0	0.0283061	0.56	2674	tags=84%, list=41%, signal=143%
RRNA TRANSPORT_BIO	23	-0.365742	-2.16402	0	0.0299667	0.582	2533	tags=78%, list=39%, signal=128%
MACROMOLECULE LOCALIZATION_BIO	234	-0.106441	-2.1528	0	0.0311638	0.606	2533	tags=53%, list=39%, signal=85%
STEROL METABOLIC PROCESS_BIO	34	-0.291275	-2.14711	0	0.0316561	0.623	3047	tags=79%, list=47%, signal=150%
GTPASE REGULATOR ACTIVITY_MOL	41	-0.253575	-2.11931	0.00952381	0.0360544	0.683	1585	tags=54%, list=25%, signal=71%
STEROID METABOLIC PROCESS_BIO	39	-0.267602	-2.11876	0	0.0354295	0.683	3047	tags=77%, list=47%, signal=145%
ENZYME REGULATOR ACTIVITY_MOL	91	-0.167741	-2.1058	0	0.0372663	0.708	4281	tags=86%, list=66%, signal=251%
NUCLEAR MEMBRANE_CEL	43	-0.252015	-2.10202	0.00465116	0.0373602	0.716	2533	tags=67%, list=39%, signal=110%
CDC5_4H_DN	143	-0.128273	-2.09667	0	0.0380115	0.73	2871	tags=64%, list=44%, signal=112%
STEROL BIOSYNTHETIC PROCESS_BIO	31	-0.302632	-2.08635	0.00699301	0.0399988	0.758	3047	tags=81%, list=47%, signal=152%
LIPID BIOSYNTHETIC PROCESS_BIO	92	-0.160317	-2.08356	0	0.040053	0.763	3327	tags=71%, list=52%, signal=144%
PROTEIN EXPORT FROM NUCLEUS_BIO	28	-0.323369	-2.08324	0	0.0393964	0.763	2533	tags=75%, list=39%, signal=123%
CDC48-3_SGA	106	-0.161257	-2.08003	0	0.0393861	0.77	2341	tags=57%, list=36%, signal=87%
VACUOLE ORGANIZATION AND BIOGENESIS_BIO	41	-0.259944	-2.07953	0	0.0388736	0.771	2011	tags=61%, list=31%, signal=88%
NUCLEAR MEMBRANE PART_CEL	43	-0.252015	-2.07927	0.00469484	0.0383197	0.771	2533	tags=67%, list=39%, signal=110%
HELICASE ACTIVITY_MOL	67	-0.192946	-2.05619	0.00636943	0.0439847	0.822	2965	tags=69%, list=46%, signal=126%
SNRNA TRANSPORT_BIO	19	-0.372358	-2.05366	0	0.043934	0.827	2533	tags=79%, list=39%, signal=130%
KINASE REGULATOR ACTIVITY_MOL	24	-0.338308	-2.05244	0.0107527	0.0434638	0.83	4281	tags=100%, list=66%, signal=296%
RIBOSOMAL PROTEIN IMPORT INTO NUCLEUS_BIO	19	-0.372358	-2.04858	0.00343643	0.0438433	0.837	2533	tags=79%, list=39%, signal=130%
CHROMOSOME_CEL	129	-0.133055	-2.04054	0	0.0456189	0.853	4751	tags=88%, list=74%, signal=328%
PROTEIN CATABOLIC PROCESS_BIO	90	-0.156976	-2.03795	0	0.0457537	0.857	3383	tags=71%, list=52%, signal=147%
MAL31_SGA	23	-0.336736	-2.03689	0	0.045285	0.857	2026	tags=70%, list=31%, signal=101%
PROTEIN KINASE REGULATOR ACTIVITY_MOL	23	-0.338256	-2.03412	0.00671141	0.0454192	0.862	4281	tags=100%, list=66%, signal=296%
STRUCTURAL CONSTITUENT OF CYTOSKELETON_MOL	43	-0.247281	-2.03124	0	0.0455326	0.864	4370	tags=93%, list=68%, signal=286%
CELLULAR PROTEIN CATABOLIC PROCESS_BIO	78	-0.180426	-2.03111	0	0.0449414	0.864	4165	tags=85%, list=65%, signal=236%
NUCLEAR ORGANIZATION AND BIOGENESIS_BIO	38	-0.259691	-2.02893	0.00411523	0.0448391	0.866	2546	tags=68%, list=39%, signal=112%
POST-GOLGI VESICLE-MEDIATED TRANSPORT_BIO	44	-0.239059	-2.01099	0.0101523	0.0490841	0.895	2974	tags=73%, list=46%, signal=134%
MEMBRANE DOCKING_BIO	17	-0.404001	-2.0072	0.00657895	0.0495298	0.899	2567	tags=82%, list=40%, signal=136%
SNRNA EXPORT FROM NUCLEUS_BIO	19	-0.372358	-2.00502	0	0.0495591	0.905	2533	tags=79%, list=39%, signal=130%
SNRNP PROTEIN IMPORT INTO NUCLEUS_BIO	19	-0.372358	-1.97731	0.00684931	0.0577084	0.93	2533	tags=79%, list=39%, signal=130%
CA21CHR2X2	123	-0.134286	-1.97491	0	0.0576065	0.931	3992	tags=79%, list=62%, signal=203%
ATG13_SGA	39	-0.25364	-1.97462	0.004329	0.0569602	0.931	2341	tags=67%, list=36%, signal=104%
CYTOSOLIC RIBOSOME (SENSU EUKARYOTA)_CEL	95	-0.158676	-1.96208	0	0.0602994	0.941	2817	tags=63%, list=44%, signal=110%
MICROTUBULE ORGANIZING CENTER_CEL	36	-0.259052	-1.9612	0.00473934	0.0599196	0.941	4573	tags=97%, list=71%, signal=331%
MICROTUBULE CYTOSKELETON ORGANIZATION AND BIOGENESIS_BIO	49	-0.231932	-1.95584	0.00458716	0.060855	0.947	4230	tags=90%, list=66%, signal=258%
CHL1_SGA	56	-0.200774	-1.94972	0	0.0624167	0.95	1494	tags=48%, list=23%, signal=62%
PROTEIN LOCALIZATION_BIO	215	-0.102639	-1.94215	0.0277778	0.0642576	0.955	2088	tags=46%, list=32%, signal=66%
CYTOSOLIC PART_CEL	99	-0.148845	-1.93392	0	0.06702	0.964	2817	tags=63%, list=44%, signal=109%
VACUOLAR TRANSPORT_BIO	77	-0.174519	-1.92828	0.00775194	0.0683788	0.969	2410	tags=58%, list=37%, signal=92%
SPINDLE_CEL	48	-0.213528	-1.92375	0.0103627	0.0694468	0.971	4604	tags=94%, list=71%, signal=324%
SPINDLE POLE BODY_CEL	36	-0.259052	-1.90547	0.0131579	0.0760568	0.981	4573	tags=97%, list=71%, signal=331%
CELL CYCLE PROCESS_BIO	256	-0.0908347	-1.90475	0	0.0754005	0.981	4755	tags=85%, list=74%, signal=309%
MICROTUBULE CYTOSKELETON_CEL	60	-0.1913	-1.8969	0	0.077453	0.986	4604	tags=92%, list=71%, signal=317%
BTN2_SGA	15	-0.381344	-1.88787	0.00303951	0.0810177	0.988	2491	tags=80%, list=39%, signal=130%
SECRETION_BIO	160	-0.110784	-1.884	0.0181818	0.0818973	0.991	2011	tags=46%, list=31%, signal=65%
DFG16_UP	30	-0.282022	-1.88102	0.00446429	0.0823728	0.991	1878	tags=70%, list=29%, signal=98%
CELL CYCLE PHASE_BIO	212	-0.0934698	-1.87907	0	0.0824512	0.991	4606	tags=83%, list=71%, signal=280%
GAT3_SGA	16	-0.377874	-1.86688	0.0123077	0.0874216	0.992	2172	tags=75%, list=34%, signal=113%
ESTABLISHMENT OF PROTEIN LOCALIZATION_BIO	195	-0.103276	-1.86655	0	0.0866384	0.992	2088	tags=46%, list=32%, signal=66%
SPINDLE POLE_CEL	40	-0.235007	-1.85524	0.0132743	0.0911264	0.995	4573	tags=95%, list=71%, signal=324%
SECRETION BY CELL_BIO	160	-0.110784	-1.83922	0	0.0987748	0.997	2011	tags=46%, list=31%, signal=65%
RPF1_DAMP_SGA	47	-0.205919	-1.83244	0	0.101417	0.998	2836	tags=68%, list=44%, signal=121%
REGULATION OF CELL CYCLE_BIO	93	-0.141611	-1.83085	0.0206186	0.101346	0.998	2539	tags=57%, list=39%, signal=93%
CDC11-2_SGA	31	-0.258892	-1.82005	0.0108303	0.106173	0.999	3602	tags=84%, list=56%, signal=189%
DFM1_SGA	29	-0.267409	-1.80724	0.0078125	0.112899	1	2782	tags=72%, list=43%, signal=127%
DBP3_SGA	44	-0.217682	-1.80463	0.0140845	0.113425	1	3244	tags=75%, list=50%, signal=150%
RIBONUCLEOPROTEIN COMPLEX BIOGENESIS AND ASSEMBLY_BIO	196	-0.0966709	-1.79192	0	0.120391	1	5421	tags=94%, list=84%, signal=571%
INP51_SGA	22	-0.309188	-1.79086	0.0106762	0.119949	1	2505	tags=77%, list=39%, signal=126%
HEM2_DAMP_SGA	64	-0.170789	-1.78222	0	0.124661	1	1443	tags=44%, list=22%, signal=56%
TRANSLATION FACTOR ACTIVITY, NUCLEIC ACID BINDING_MOL	45	-0.208071	-1.77844	0.00990099	0.125971	1	3215	tags=73%, list=50%, signal=145%
CHROMOSOMAL PART_CEL	104	-0.132273	-1.77221	0.0322581	0.128892	1	4751	tags=88%, list=74%, signal=330%
UBIQUITIN-DEPENDENT PROTEIN CATABOLIC PROCESS_BIO	69	-0.159435	-1.76157	0	0.134697	1	4165	tags=83%, list=65%, signal=230%
TRNA EXPORT FROM NUCLEUS_BIO	21	-0.305868	-1.75785	0.0310345	0.136278	1	2438	tags=71%, list=38%, signal=114%
REGULATION OF PROGRESSION THROUGH CELL CYCLE_BIO	93	-0.141611	-1.75542	0.0104167	0.136747	1	2539	tags=57%, list=39%, signal=93%
CDC5_9H_DN	110	-0.128617	-1.75418	0.0181818	0.136321	1	2746	tags=60%, list=43%, signal=103%
ATP-DEPENDENT HELICASE ACTIVITY_MOL	36	-0.252649	-1.75185	0.0163934	0.136718	1	2082	tags=61%, list=32%, signal=90%
VESICLE-MEDIATED TRANSPORT_BIO	203	-0.092136	-1.74992	0	0.136871	1	3059	tags=60%, list=47%, signal=111%
HYDROLASE ACTIVITY, ACTING ON ACID ANHYDRIDES_MOL	210	-0.0894207	-1.74179	0.037037	0.14129	1	1873	tags=43%, list=29%, signal=59%
HYDROLASE ACTIVITY, ACTING ON ACID ANHYDRIDES, IN PHOSPHORUS-CONTAINING ANHYDRIDES_MOL	210	-0.0894207	-1.73796	0	0.142641	1	1873	tags=43%, list=29%, signal=59%
SIP1_SGA	33	-0.247561	-1.73539	0.0340426	0.142983	1	1513	tags=55%, list=23%, signal=71%
TRNA TRANSPORT_BIO	21	-0.305868	-1.72999	0.0223642	0.145696	1	2438	tags=71%, list=38%, signal=114%
INTERPHASE OF MITOTIC CELL CYCLE_BIO	52	-0.180456	-1.72711	0.0227273	0.146516	1	3618	tags=77%, list=56%, signal=174%
GOLGI TO PLASMA MEMBRANE TRANSPORT_BIO	19	-0.31767	-1.71776	0.0221519	0.151967	1	2862	tags=79%, list=44%, signal=141%
VESICLE FUSION_BIO	24	-0.283742	-1.71191	0.0362319	0.155139	1	1152	tags=50%, list=18%, signal=61%
PYROPHOSPHATASE ACTIVITY_MOL	210	-0.0894207	-1.71156	0.0285714	0.154116	1	1873	tags=43%, list=29%, signal=59%
MICROTUBULE NUCLEATION_BIO	21	-0.293879	-1.70964	0.0127796	0.154309	1	4230	tags=95%, list=66%, signal=275%
PGS1_DAMP_SGA	23	-0.282139	-1.70849	0.0204082	0.15405	1	4642	tags=100%, list=72%, signal=355%
MODIFICATION-DEPENDENT MACROMOLECULE CATABOLIC PROCESS_BIO	69	-0.159435	-1.70686	0.0135135	0.153835	1	4165	tags=83%, list=65%, signal=230%
NUCLEOSIDE-TRIPHOSPHATASE ACTIVITY_MOL	196	-0.0979799	-1.70538	0	0.153946	1	1873	tags=44%, list=29%, signal=61%
GTPASE ACTIVATOR ACTIVITY_MOL	23	-0.282136	-1.69963	0.024735	0.15734	1	1585	tags=57%, list=25%, signal=75%
MODIFICATION-DEPENDENT PROTEIN CATABOLIC PROCESS_BIO	69	-0.159435	-1.6949	0.0141844	0.160049	1	4165	tags=83%, list=65%, signal=230%
GOLGI VESICLE TRANSPORT_BIO	116	-0.124723	-1.68385	0.0136986	0.168114	1	2982	tags=62%, list=46%, signal=113%
TRANSLATION REGULATOR ACTIVITY_MOL	46	-0.190515	-1.68208	0.0247525	0.168376	1	3215	tags=72%, list=50%, signal=142%
RPS30A_SGA	87	-0.139853	-1.68136	0.00847458	0.167818	1	3466	tags=71%, list=54%, signal=152%
BIOPOLYMER CATABOLIC PROCESS_BIO	139	-0.114931	-1.68106	0	0.166787	1	4607	tags=85%, list=71%, signal=290%
DNA HELICASE ACTIVITY_MOL	21	-0.30179	-1.67763	0.029304	0.168296	1	1481	tags=57%, list=23%, signal=74%
INTERPHASE_BIO	52	-0.180456	-1.67059	0.0108108	0.173184	1	3618	tags=77%, list=56%, signal=174%
PDC1_SGA	20	-0.308133	-1.6698	0.03367	0.172594	1	2682	tags=75%, list=42%, signal=128%
PROTEOLYSIS INVOLVED IN CELLULAR PROTEIN CATABOLIC PROCESS_BIO	70	-0.162108	-1.6657	0.0217391	0.17454	1	4165	tags=83%, list=65%, signal=231%
CIN8_SGA	78	-0.145968	-1.66485	0.0070922	0.17425	1	4645	tags=88%, list=72%, signal=312%
FIN1_SGA	24	-0.259106	-1.66059	0.0397112	0.176405	1	2692	tags=71%, list=42%, signal=121%
PROTEASOME COMPLEX (SENSU EUKARYOTA)_CEL	43	-0.197985	-1.65515	0.0336538	0.17997	1	3226	tags=72%, list=50%, signal=143%
RNA HELICASE ACTIVITY_MOL	36	-0.204257	-1.65264	0.0307692	0.181243	1	1849	tags=53%, list=29%, signal=74%
NIP7-1_SGA	62	-0.159141	-1.65252	0.027933	0.180063	1	3092	tags=69%, list=48%, signal=132%
CDC6-1_SGA	53	-0.177934	-1.65024	0.0375	0.180691	1	1606	tags=47%, list=25%, signal=62%
NUCLEIC ACID BINDING_MOL	398	-0.0677616	-1.64858	0	0.181063	1	2894	tags=56%, list=45%, signal=95%
RIBOSOME BIOGENESIS AND ASSEMBLY_BIO	154	-0.102054	-1.64757	0.0298507	0.180579	1	5421	tags=95%, list=84%, signal=577%
PROTEASOME REGULATORY PARTICLE (SENSU EUKARYOTA)_CEL	21	-0.28792	-1.64504	0.0359712	0.181653	1	3226	tags=81%, list=50%, signal=161%
EUKARYOTIC 43S PREINITIATION COMPLEX_CEL	43	-0.198101	-1.64461	0.0380952	0.180891	1	2817	tags=67%, list=44%, signal=119%
CHROMOSOME ORGANIZATION AND BIOGENESIS (SENSU EUKARYOTA)_BIO	186	-0.0892891	-1.63865	0.02	0.185115	1	2824	tags=56%, list=44%, signal=97%
CYCLIN-DEPENDENT PROTEIN KINASE REGULATOR ACTIVITY_MOL	15	-0.337836	-1.63809	0.03003	0.184368	1	4281	tags=100%, list=66%, signal=296%
CHO2_SGA	197	-0.0857478	-1.63155	0.0666667	0.188743	1	3500	tags=67%, list=54%, signal=142%
GIN4_SGA	57	-0.169071	-1.62949	0.0397727	0.189424	1	3052	tags=68%, list=47%, signal=129%
PROTEIN TARGETING TO VACUOLE_BIO	48	-0.182126	-1.62836	0.0418848	0.189221	1	1517	tags=46%, list=23%, signal=59%
CYTOSOLIC SMALL RIBOSOMAL SUBUNIT (SENSU EUKARYOTA)_CEL	38	-0.204803	-1.62271	0.0311111	0.193136	1	2817	tags=68%, list=44%, signal=121%
LATE ENDOSOME TO VACUOLE TRANSPORT_BIO	17	-0.307244	-1.61556	0.0468227	0.198646	1	2011	tags=65%, list=31%, signal=94%
ELM1_SGA	104	-0.117887	-1.60987	0.0186916	0.202574	1	3022	tags=64%, list=47%, signal=119%
ATG8_SGA	76	-0.142202	-1.60857	0.0373134	0.202605	1	3610	tags=74%, list=56%, signal=165%
PHO90_SGA	23	-0.271963	-1.60769	0.0449438	0.202391	1	3662	tags=87%, list=57%, signal=200%
G1/S TRANSITION OF MITOTIC CELL CYCLE_BIO	22	-0.27396	-1.60565	0.0519031	0.203104	1	3618	tags=86%, list=56%, signal=196%
EUKARYOTIC 48S INITIATION COMPLEX_CEL	38	-0.204803	-1.60396	0.0366972	0.203502	1	2817	tags=68%, list=44%, signal=121%
PXA2_SGA	21	-0.282786	-1.59503	0.043771	0.210835	1	2880	tags=76%, list=45%, signal=137%
TOM1_SGA	110	-0.118051	-1.59497	0.03125	0.2096	1	2880	tags=61%, list=45%, signal=108%
CLP1_DAMP_SGA	22	-0.263636	-1.58802	0.0330882	0.21608	1	1464	tags=55%, list=23%, signal=70%
GIP1_SGA	16	-0.317043	-1.58701	0.0398773	0.215816	1	3470	tags=88%, list=54%, signal=189%
YOR390W_SGA	19	-0.286872	-1.57766	0.07	0.224878	1	2955	tags=79%, list=46%, signal=145%
SECRETORY PATHWAY_BIO	154	-0.101632	-1.5675	0.0833333	0.234571	1	2011	tags=45%, list=31%, signal=64%
PRP16-TS_SGA	141	-0.102304	-1.56258	0.0394737	0.238669	1	2852	tags=59%, list=44%, signal=103%
SRC1_SGA	74	-0.136706	-1.55915	0.0264901	0.240952	1	1894	tags=47%, list=29%, signal=66%
VACUOLAR MEMBRANE_CEL	51	-0.171101	-1.55754	0.0382775	0.241319	1	2097	tags=55%, list=32%, signal=81%
VACUOLAR PART_CEL	52	-0.177067	-1.55522	0.0634921	0.242378	1	2119	tags=56%, list=33%, signal=82%
DTR1_SGA	15	-0.323812	-1.54757	0.0555556	0.250295	1	2913	tags=80%, list=45%, signal=145%
ELO1_SGA	22	-0.262187	-1.54737	0.0627063	0.249004	1	2854	tags=77%, list=44%, signal=138%
PWY-3781_PATH	23	-0.251001	-1.54641	0.0515873	0.248669	1	4174	tags=91%, list=65%, signal=257%
CHROMOSOME ORGANIZATION AND BIOGENESIS_BIO	187	-0.0919017	-1.54574	0.0454545	0.248072	1	2824	tags=57%, list=44%, signal=98%
MCR1_SGA	18	-0.282003	-1.5449	0.0453074	0.247747	1	3759	tags=89%, list=58%, signal=212%
EXOPEPTIDASE ACTIVITY_MOL	15	-0.324946	-1.54248	0.0693069	0.249046	1	2767	tags=80%, list=43%, signal=140%
GLYCEROPHOSPHOLIPID METABOLIC PROCESS_BIO	36	-0.202158	-1.54139	0.0677291	0.248945	1	2898	tags=69%, list=45%, signal=125%
MEMBRANE FRACTION_CEL	70	-0.143912	-1.53808	0.0503145	0.251291	1	2857	tags=67%, list=44%, signal=119%
PHOSPHOINOSITIDE METABOLIC PROCESS_BIO	21	-0.269202	-1.52806	0.0514469	0.261756	1	2859	tags=76%, list=44%, signal=136%
CA21CHR7X4	115	-0.111835	-1.52686	0.0306122	0.261585	1	2846	tags=59%, list=44%, signal=104%
AMINOACYL-TRNA LIGASE ACTIVITY_MOL	35	-0.20082	-1.5206	0.0434783	0.268089	1	3709	tags=80%, list=57%, signal=187%
BOI2_SGA	18	-0.285347	-1.51713	0.0629139	0.271247	1	2962	tags=78%, list=46%, signal=143%
TOK1_SGA	21	-0.267202	-1.51566	0.0510949	0.271689	1	2172	tags=67%, list=34%, signal=100%
CTF8_SGA	89	-0.120693	-1.51208	0.0625	0.2745	1	2014	tags=48%, list=31%, signal=69%
LIGASE ACTIVITY, FORMING AMINOACYL-TRNA AND RELATED COMPOUNDS_MOL	35	-0.20082	-1.50806	0.0791667	0.278442	1	3709	tags=80%, list=57%, signal=187%
BOR1_SGA	20	-0.269923	-1.50492	0.0562914	0.281197	1	490	tags=40%, list=8%, signal=43%
VID22_SGA	108	-0.110746	-1.5042	0.0119048	0.280424	1	2833	tags=59%, list=44%, signal=104%
ORC2-1_SGA	77	-0.139453	-1.50343	0.0615385	0.279998	1	2334	tags=55%, list=36%, signal=84%
MEDIATOR COMPLEX_CEL	15	-0.315919	-1.49629	0.0771605	0.287724	1	3952	tags=93%, list=61%, signal=240%
TRNA-CHARGING_PATH	35	-0.20082	-1.49282	0.0505837	0.290952	1	3709	tags=80%, list=57%, signal=187%
VACUOLE_CEL	82	-0.1253	-1.49223	0.056	0.290239	1	2247	tags=52%, list=35%, signal=79%
REGULATION OF BIOSYNTHETIC PROCESS_BIO	23	-0.240416	-1.49152	0.0830189	0.28966	1	2095	tags=61%, list=32%, signal=90%
CYC2_SGA	80	-0.121988	-1.48385	0.0979021	0.298173	1	3223	tags=66%, list=50%, signal=131%
SHM1_SGA	18	-0.281224	-1.48323	0.0726073	0.297526	1	2592	tags=72%, list=40%, signal=120%
PEROXISOME ORGANIZATION AND BIOGENESIS_BIO	19	-0.268534	-1.47939	0.0727273	0.300859	1	4342	tags=95%, list=67%, signal=288%
EXTRINSIC TO MEMBRANE_CEL	18	-0.264577	-1.47807	0.0677419	0.300952	1	2017	tags=61%, list=31%, signal=89%
APS2_SGA	18	-0.282723	-1.47568	0.0853242	0.302774	1	2026	tags=67%, list=31%, signal=97%
MSS18_SGA	42	-0.182022	-1.47374	0.061674	0.303609	1	3370	tags=76%, list=52%, signal=158%
PMA2_SGA	51	-0.161146	-1.4719	0.0529101	0.304324	1	3115	tags=69%, list=48%, signal=132%
NUCLEAR CHROMOSOME_CEL	40	-0.185177	-1.47178	0.0558376	0.30297	1	4728	tags=93%, list=73%, signal=343%
CA21CHR1X5	128	-0.103987	-1.4717	0.0921053	0.301551	1	4494	tags=83%, list=70%, signal=267%
BAT1_SGA	104	-0.109881	-1.46817	0.0571429	0.30482	1	3031	tags=63%, list=47%, signal=116%
CYTOSKELETON ORGANIZATION AND BIOGENESIS_BIO	129	-0.0985098	-1.46732	0.025	0.304549	1	3248	tags=64%, list=50%, signal=125%
LIGASE ACTIVITY, FORMING CARBON-OXYGEN BONDS_MOL	35	-0.20082	-1.4651	0.0600858	0.306325	1	3709	tags=80%, list=57%, signal=187%
UTP22_DAMP_SGA	19	-0.268843	-1.46415	0.0716846	0.306087	1	3138	tags=79%, list=49%, signal=153%
REGULATION OF CELLULAR BIOSYNTHETIC PROCESS_BIO	23	-0.240416	-1.46055	0.0729167	0.309537	1	2095	tags=61%, list=32%, signal=90%
CHROMATIN REMODELING_BIO	62	-0.14803	-1.45999	0.0666667	0.308839	1	4124	tags=81%, list=64%, signal=221%
JLP1_SGA	17	-0.280509	-1.45677	0.0793651	0.311802	1	3759	tags=88%, list=58%, signal=211%
SWT21_SGA	22	-0.252588	-1.45142	0.0948905	0.31754	1	1222	tags=50%, list=19%, signal=61%
SRB4-2_SGA	52	-0.160381	-1.44927	0.0647059	0.3193	1	3759	tags=77%, list=58%, signal=183%
YRA2_SGA	38	-0.18827	-1.4489	0.0614035	0.318184	1	3092	tags=71%, list=48%, signal=136%
REGULATION OF TRANSLATION_BIO	21	-0.249621	-1.44455	0.0705128	0.322593	1	2095	tags=62%, list=32%, signal=91%
REGULATION OF MITOSIS_BIO	17	-0.279713	-1.44084	0.0846395	0.326591	1	1678	tags=59%, list=26%, signal=79%
RRNA PROCESSING_BIO	96	-0.108135	-1.43837	0.0721649	0.32881	1	5379	tags=95%, list=83%, signal=560%
TRANSLATION ELONGATION FACTOR ACTIVITY_MOL	15	-0.292728	-1.43703	0.089404	0.328985	1	2693	tags=73%, list=42%, signal=126%
MEMBRANE OF VACUOLE WITH CELL CYCLE-CORRELATED MORPHOLOGY_CEL	24	-0.24155	-1.43552	0.107914	0.329287	1	2097	tags=63%, list=32%, signal=92%
DNA BINDING_MOL	235	-0.067207	-1.43507	0.129032	0.328544	1	1173	tags=29%, list=18%, signal=35%
RNA-DEPENDENT ATPASE ACTIVITY_MOL	26	-0.222464	-1.43483	0.0830189	0.327412	1	2060	tags=58%, list=32%, signal=84%
PHM8_SGA	44	-0.168256	-1.43452	0.0735294	0.326443	1	3022	tags=68%, list=47%, signal=127%
PROTEIN TRANSPORT_BIO	182	-0.0797753	-1.43386	0.0666667	0.325924	1	2088	tags=44%, list=32%, signal=63%
CONDENSED CHROMOSOME_CEL	18	-0.268562	-1.42937	0.105096	0.330786	1	4728	tags=100%, list=73%, signal=373%
FRT1_SGA	15	-0.291316	-1.42355	0.117021	0.338251	1	1776	tags=60%, list=28%, signal=83%
MONOSACCHARIDE TRANSPORT_BIO	26	-0.21745	-1.42332	0.0902256	0.337056	1	2650	tags=69%, list=41%, signal=117%
YJL206C_SGA	25	-0.22455	-1.42316	0.0881226	0.33583	1	2999	tags=72%, list=46%, signal=134%
TRANSLATIONAL ELONGATION_BIO	20	-0.251992	-1.4212	0.0724138	0.337496	1	2693	tags=70%, list=42%, signal=120%
GLUCOSAMINE METABOLIC PROCESS_BIO	15	-0.285049	-1.42111	0.084375	0.336159	1	4621	tags=100%, list=72%, signal=351%
HEXOSE TRANSPORT_BIO	26	-0.21745	-1.42031	0.0938776	0.335839	1	2650	tags=69%, list=41%, signal=117%
ATP-DEPENDENT RNA HELICASE ACTIVITY_MOL	26	-0.222464	-1.41759	0.0992366	0.338498	1	2060	tags=58%, list=32%, signal=84%
ENZYME ACTIVATOR ACTIVITY_MOL	40	-0.173949	-1.41452	0.0931373	0.341632	1	4205	tags=85%, list=65%, signal=242%
RRNA METABOLIC PROCESS_BIO	99	-0.110046	-1.41216	0.1	0.343643	1	5379	tags=95%, list=83%, signal=560%
MOB1_DAMP_SGA	21	-0.243504	-1.4121	0.106312	0.342193	1	2461	tags=67%, list=38%, signal=107%
REGULATION OF TRANSCRIPTION FROM RNA POLYMERASE II PROMOTER_BIO	128	-0.0945141	-1.41143	0.0722892	0.341616	1	4249	tags=78%, list=66%, signal=224%
TRANSCRIPTION FROM RNA POLYMERASE I PROMOTER_BIO	30	-0.199118	-1.41138	0.0854701	0.340172	1	3405	tags=77%, list=53%, signal=161%
M PHASE_BIO	163	-0.0879021	-1.40807	0.0172414	0.343432	1	4748	tags=85%, list=74%, signal=312%
CARBOXY-LYASE ACTIVITY_MOL	15	-0.292814	-1.4064	0.1	0.344556	1	4059	tags=93%, list=63%, signal=251%
CHROMOSOME SEGREGATION_BIO	70	-0.129337	-1.40564	0.0909091	0.344157	1	2726	tags=59%, list=42%, signal=100%
SNA3_SGA	27	-0.21346	-1.40495	0.0925267	0.343977	1	985	tags=41%, list=15%, signal=48%
OS_DN	220	-0.0685927	-1.40374	0.0384615	0.344583	1	3510	tags=65%, list=54%, signal=138%
VMA8_SGA	139	-0.0895688	-1.40217	0.113924	0.345472	1	1151	tags=32%, list=18%, signal=38%
PHO80_SGA	134	-0.094486	-1.40071	0.0697674	0.346362	1	3552	tags=69%, list=55%, signal=149%
SWR1_SGA	73	-0.125072	-1.39983	0.0789474	0.346033	1	2013	tags=48%, list=31%, signal=69%
VACUOLAR PROTON-TRANSPORTING V-TYPE ATPASE COMPLEX_CEL	16	-0.281101	-1.39771	0.106583	0.347722	1	1977	tags=63%, list=31%, signal=90%
N-ACETYLGLUCOSAMINE METABOLIC PROCESS_BIO	15	-0.285049	-1.39628	0.0857988	0.348288	1	4621	tags=100%, list=72%, signal=351%
PROTON-TRANSPORTING V-TYPE ATPASE COMPLEX_CEL	16	-0.281101	-1.39557	0.101587	0.347976	1	1977	tags=63%, list=31%, signal=90%
CARBON-CARBON LYASE ACTIVITY_MOL	20	-0.25612	-1.39327	0.0899654	0.350017	1	4059	tags=90%, list=63%, signal=242%
PSH1_SGA	33	-0.193952	-1.39153	0.116883	0.351255	1	2072	tags=58%, list=32%, signal=84%
MTR4-1_SGA	101	-0.105984	-1.39121	0.0782609	0.350329	1	2130	tags=49%, list=33%, signal=71%
HNM1_SGA	16	-0.284418	-1.3901	0.112211	0.350573	1	1104	tags=50%, list=17%, signal=60%
ER TO GOLGI VESICLE-MEDIATED TRANSPORT_BIO	62	-0.136572	-1.38719	0.0903955	0.353634	1	1990	tags=48%, list=31%, signal=69%
GLYCEROPHOSPHOLIPID BIOSYNTHETIC PROCESS_BIO	29	-0.210061	-1.38707	0.118367	0.352392	1	2898	tags=69%, list=45%, signal=125%
YNL313C_DAMP_SGA	21	-0.241754	-1.3838	0.127869	0.35593	1	2782	tags=71%, list=43%, signal=125%
RNA ELONGATION FROM RNA POLYMERASE II PROMOTER_BIO	17	-0.267767	-1.38327	0.119122	0.355338	1	4305	tags=94%, list=67%, signal=282%
GTPASE ACTIVITY_MOL	38	-0.169972	-1.37669	0.110204	0.363891	1	2756	tags=63%, list=43%, signal=110%
YDR124W_SGA	66	-0.134847	-1.3755	0.0849673	0.364441	1	2810	tags=62%, list=44%, signal=109%
GGA1_SGA	53	-0.144978	-1.37547	0.0858586	0.363066	1	3209	tags=68%, list=50%, signal=134%
NUCLEAR LUMEN_CEL	311	-0.0622664	-1.37428	0	0.363433	1	5768	tags=96%, list=89%, signal=859%
CTF18_SGA	102	-0.108661	-1.37205	0.0747663	0.365295	1	2014	tags=46%, list=31%, signal=66%
CELL CYCLE CHECKPOINT_BIO	27	-0.216036	-1.37114	0.120155	0.365263	1	2412	tags=63%, list=37%, signal=100%
MITOTIC SPINDLE ORGANIZATION AND BIOGENESIS_BIO	25	-0.212431	-1.37019	0.130268	0.365458	1	4801	tags=96%, list=74%, signal=373%
AMINO SUGAR METABOLIC PROCESS_BIO	15	-0.285049	-1.36527	0.135048	0.37199	1	4621	tags=100%, list=72%, signal=351%
PRP6-1_SGA	58	-0.136015	-1.36498	0.0838323	0.371069	1	2073	tags=50%, list=32%, signal=73%
MOLECULAR TRANSDUCER ACTIVITY_MOL	48	-0.156601	-1.36211	0.116751	0.374476	1	1952	tags=50%, list=30%, signal=71%
ZRC1_SGA	31	-0.199925	-1.36178	0.133891	0.373543	1	2787	tags=68%, list=43%, signal=119%
YPR045C_SGA	42	-0.168742	-1.35965	0.128205	0.375607	1	2224	tags=57%, list=34%, signal=87%
RNA ELONGATION_BIO	17	-0.267767	-1.35913	0.146179	0.375015	1	4305	tags=94%, list=67%, signal=282%
TRICARBOXYLIC ACID CYCLE INTERMEDIATE METABOLIC PROCESS_BIO	21	-0.236664	-1.35875	0.121406	0.374317	1	1107	tags=48%, list=17%, signal=57%
BRE2_SGA	116	-0.0923924	-1.35864	0.0963855	0.373062	1	1279	tags=34%, list=20%, signal=41%
CYTOSKELETAL PART_CEL	144	-0.0816798	-1.35822	0.107143	0.372291	1	5156	tags=90%, list=80%, signal=435%
LIGASE ACTIVITY_MOL	108	-0.0983466	-1.3571	0.0654206	0.372562	1	1607	tags=39%, list=25%, signal=51%
RRI1_SGA	92	-0.109036	-1.35048	0.116071	0.382133	1	2887	tags=61%, list=45%, signal=109%
CATION-TRANSPORTING ATPASE ACTIVITY_MOL	27	-0.203982	-1.34733	0.126923	0.385486	1	2677	tags=67%, list=41%, signal=113%
PROTEIN TARGETING_BIO	170	-0.0752607	-1.34592	0.15	0.386364	1	2088	tags=44%, list=32%, signal=63%
CHROMATIN ASSEMBLY OR DISASSEMBLY_BIO	55	-0.141501	-1.34276	0.122449	0.389976	1	3977	tags=78%, list=62%, signal=202%
SIGNAL TRANSDUCER ACTIVITY_MOL	48	-0.156601	-1.34024	0.114428	0.392584	1	1952	tags=50%, list=30%, signal=71%
SPINDLE ORGANIZATION AND BIOGENESIS_BIO	26	-0.214095	-1.33958	0.126316	0.392194	1	4801	tags=96%, list=74%, signal=374%
MSA1_SGA	20	-0.243288	-1.33708	0.143322	0.3948	1	1021	tags=45%, list=16%, signal=53%
RPL26B_SGA	45	-0.157277	-1.33597	0.123077	0.395201	1	2880	tags=64%, list=45%, signal=116%
NUCLEAR ENVELOPE_CEL	63	-0.135587	-1.33489	0.117647	0.395658	1	2533	tags=57%, list=39%, signal=93%
PHOSPHOLIPID METABOLIC PROCESS_BIO	59	-0.133686	-1.33469	0.130435	0.39451	1	2898	tags=63%, list=45%, signal=113%
VMA22_SGA	30	-0.194391	-1.33183	0.129771	0.398004	1	3049	tags=70%, list=47%, signal=132%
AME1-4_SGA	87	-0.111531	-1.32991	0.145161	0.399683	1	4540	tags=84%, list=70%, signal=279%
AZF1_SGA	25	-0.21259	-1.32847	0.111524	0.400958	1	2854	tags=72%, list=44%, signal=129%
DGA1_SGA	15	-0.276103	-1.32847	0.151125	0.399541	1	1776	tags=60%, list=28%, signal=83%
AMINO ACID ACTIVATION_BIO	23	-0.222418	-1.32825	0.148026	0.398468	1	1721	tags=52%, list=27%, signal=71%
XS_DN	240	-0.0620314	-1.32782	0.0740741	0.397829	1	899	tags=24%, list=14%, signal=27%
THP2_SGA	77	-0.118215	-1.32622	0.114754	0.398783	1	2087	tags=48%, list=32%, signal=70%
TSA2_SGA	24	-0.2133	-1.32379	0.148855	0.40124	1	1712	tags=54%, list=27%, signal=73%
HYDROGEN ION HOMEOSTASIS_BIO	18	-0.244759	-1.31951	0.134228	0.40702	1	2150	tags=61%, list=33%, signal=91%
CDC5_2H_UP	64	-0.127428	-1.31288	0.122222	0.416588	1	4473	tags=84%, list=69%, signal=272%
CYTOPLASMIC VESICLE PART_CEL	27	-0.201838	-1.31286	0.128302	0.415182	1	2498	tags=63%, list=39%, signal=102%
INM1_SGA	25	-0.20632	-1.31255	0.142361	0.414331	1	4692	tags=96%, list=73%, signal=350%
PROTEOLYSIS_BIO	93	-0.0999827	-1.31224	0.0727273	0.413479	1	5232	tags=92%, list=81%, signal=481%
INTRACELLULAR PROTEIN TRANSPORT_BIO	180	-0.0733838	-1.30923	0.0930233	0.416821	1	2088	tags=43%, list=32%, signal=62%
PH REDUCTION_BIO	17	-0.246844	-1.30823	0.138614	0.41713	1	1977	tags=59%, list=31%, signal=85%
SGM1_SGA	18	-0.242961	-1.30512	0.12	0.42084	1	998	tags=44%, list=15%, signal=52%
AROMATIC AMINO ACID FAMILY METABOLIC PROCESS_BIO	19	-0.237491	-1.30449	0.1625	0.420486	1	3803	tags=84%, list=59%, signal=204%
DNA-DEPENDENT DNA REPLICATION_BIO	69	-0.121285	-1.30405	0.157895	0.419788	1	4602	tags=86%, list=71%, signal=295%
HS_DN	227	-0.068478	-1.30284	0.0769231	0.420706	1	5078	tags=88%, list=79%, signal=398%
NUM1_SGA	99	-0.0999467	-1.30178	0.12381	0.421198	1	4603	tags=84%, list=71%, signal=288%
NUCLEOLUS_CEL	111	-0.0952782	-1.30162	0.164706	0.420066	1	5375	tags=94%, list=83%, signal=550%
RPT4-150_SGA	97	-0.0983171	-1.29938	0.111111	0.42242	1	1394	tags=36%, list=22%, signal=45%
PROTEIN KINASE ACTIVITY_MOL	90	-0.104179	-1.29501	0.142857	0.428414	1	4569	tags=83%, list=71%, signal=281%
MMS4_SGA	58	-0.132331	-1.29353	0.162791	0.429688	1	4692	tags=88%, list=73%, signal=319%
COATED VESICLE MEMBRANE_CEL	27	-0.201838	-1.29293	0.141791	0.42926	1	2498	tags=63%, list=39%, signal=102%
DSN1-7_SGA	38	-0.164306	-1.29227	0.131004	0.429098	1	2073	tags=53%, list=32%, signal=77%
VESICLE COAT_CEL	27	-0.201838	-1.29218	0.149635	0.427787	1	2498	tags=63%, list=39%, signal=102%
CYTOPLASMIC VESICLE MEMBRANE_CEL	27	-0.201838	-1.28881	0.160448	0.432564	1	2498	tags=63%, list=39%, signal=102%
RPS30B_SGA	45	-0.152195	-1.28804	0.137441	0.432513	1	2361	tags=56%, list=37%, signal=87%
AROMATIC COMPOUND BIOSYNTHETIC PROCESS_BIO	15	-0.265823	-1.28249	0.18209	0.440856	1	4248	tags=93%, list=66%, signal=272%
CELLULAR PH REDUCTION_BIO	17	-0.246844	-1.27984	0.152824	0.444022	1	1977	tags=59%, list=31%, signal=85%
STP2_SGA	34	-0.172477	-1.2792	0.17094	0.443728	1	4009	tags=82%, list=62%, signal=216%
LHP1_SGA	25	-0.206255	-1.27775	0.19685	0.444778	1	2810	tags=68%, list=44%, signal=120%
VACUOLAR ACIDIFICATION_BIO	17	-0.246844	-1.27769	0.181818	0.44346	1	1977	tags=59%, list=31%, signal=85%
NUCLEAR CHROMOSOME PART_CEL	15	-0.268437	-1.27617	0.163934	0.444787	1	4728	tags=100%, list=73%, signal=373%
STU1-12_SGA	43	-0.15036	-1.27536	0.15544	0.444821	1	2528	tags=58%, list=39%, signal=95%
TRANSCRIPTION FROM RNA POLYMERASE II PROMOTER_BIO	195	-0.0660776	-1.27478	0.111111	0.444293	1	4249	tags=75%, list=66%, signal=214%
ZRG8_SGA	19	-0.229249	-1.27391	0.159322	0.444578	1	2491	tags=68%, list=39%, signal=111%
TAF12-W486STOP_SGA	37	-0.159798	-1.27342	0.127854	0.443918	1	4399	tags=86%, list=68%, signal=270%
PAC1_SGA	57	-0.133154	-1.27338	0.181319	0.442595	1	1858	tags=47%, list=29%, signal=66%
REGULATION OF CELLULAR PH_BIO	18	-0.244759	-1.27259	0.185065	0.442584	1	2150	tags=61%, list=33%, signal=91%
AIM14_SGA	22	-0.212651	-1.27259	0.160839	0.441216	1	4399	tags=91%, list=68%, signal=284%
APC5-CA_SGA	140	-0.0840047	-1.27235	0.153846	0.440266	1	3006	tags=59%, list=47%, signal=109%
NCA2_SGA	23	-0.204558	-1.27221	0.143322	0.439141	1	3704	tags=83%, list=57%, signal=193%
VESICLE MEMBRANE_CEL	27	-0.201838	-1.27173	0.170124	0.438634	1	2498	tags=63%, list=39%, signal=102%
MND1_SGA	22	-0.213406	-1.2689	0.176678	0.442478	1	4099	tags=86%, list=63%, signal=236%
SLT2_SGA	140	-0.0835711	-1.2684	0.178571	0.441951	1	2337	tags=49%, list=36%, signal=76%
GOLGI-ASSOCIATED VESICLE_CEL	40	-0.162434	-1.26629	0.185022	0.444224	1	2199	tags=55%, list=34%, signal=83%
SDH1_SGA	50	-0.14535	-1.26626	0.157609	0.442929	1	2832	tags=64%, list=44%, signal=113%
AROMATIC AMINO ACID FAMILY BIOSYNTHETIC PROCESS_BIO	15	-0.265823	-1.26604	0.171975	0.441939	1	4248	tags=93%, list=66%, signal=272%
PROTEASOMAL UBIQUITIN-DEPENDENT PROTEIN CATABOLIC PROCESS_BIO	19	-0.227863	-1.26522	0.141844	0.441982	1	3083	tags=74%, list=48%, signal=141%
CWC23_DAMP_SGA	25	-0.199604	-1.26311	0.190476	0.444404	1	3092	tags=72%, list=48%, signal=138%
ASEXUAL REPRODUCTION_BIO	66	-0.121957	-1.2621	0.151515	0.444616	1	1231	tags=35%, list=19%, signal=43%
RESPONSE TO EXTRACELLULAR STIMULUS_BIO	17	-0.242419	-1.26086	0.183746	0.445494	1	4387	tags=94%, list=68%, signal=293%
NOP2-9_SGA	15	-0.262128	-1.2595	0.193146	0.446544	1	2844	tags=73%, list=44%, signal=131%
IZH1_SGA	47	-0.144726	-1.25882	0.174129	0.44645	1	1917	tags=49%, list=30%, signal=69%
YRB1-51_SGA	60	-0.128182	-1.25666	0.179641	0.44889	1	3470	tags=70%, list=54%, signal=150%
PRI2-1_SGA	50	-0.137603	-1.25552	0.189349	0.449567	1	3407	tags=72%, list=53%, signal=151%
IRC23_SGA	27	-0.192907	-1.25246	0.167364	0.45378	1	2887	tags=67%, list=45%, signal=120%
RESPONSE TO NUTRIENT LEVELS_BIO	17	-0.242419	-1.25185	0.170569	0.453701	1	4387	tags=94%, list=68%, signal=293%
LYTIC VACUOLE_CEL	55	-0.131288	-1.24844	0.19209	0.458678	1	2685	tags=60%, list=42%, signal=102%
ACT1-120_SGA	98	-0.0996457	-1.24763	0.137097	0.458726	1	2361	tags=51%, list=37%, signal=79%
CBS2_SGA	96	-0.0958747	-1.24737	0.137615	0.457861	1	4642	tags=84%, list=72%, signal=296%
RGA1_SGA	37	-0.161586	-1.24705	0.180952	0.457123	1	4001	tags=81%, list=62%, signal=212%
YCS4-1_SGA	157	-0.0771379	-1.24642	0.166667	0.457094	1	3613	tags=68%, list=56%, signal=150%
ALG1-1_SGA	77	-0.108781	-1.24006	0.153226	0.467153	1	2880	tags=60%, list=45%, signal=107%
PEPTIDASE ACTIVITY_MOL	104	-0.0912482	-1.23944	0.165049	0.46697	1	2767	tags=56%, list=43%, signal=96%
STORAGE VACUOLE_CEL	55	-0.131288	-1.23872	0.183784	0.466826	1	2685	tags=60%, list=42%, signal=102%
RPA34_SGA	63	-0.123946	-1.23856	0.1875	0.465846	1	3496	tags=70%, list=54%, signal=151%
MITOCHONDRIAL RESPIRATORY CHAIN_CEL	23	-0.201802	-1.23662	0.188356	0.468164	1	4174	tags=87%, list=65%, signal=245%
DYS1_DAMP_SGA	106	-0.0948758	-1.23542	0.19802	0.469027	1	1220	tags=34%, list=19%, signal=41%
GPR1_SGA	35	-0.161721	-1.23542	0.202479	0.467711	1	2213	tags=54%, list=34%, signal=82%
RAV2_SGA	58	-0.122846	-1.23037	0.211429	0.475685	1	2962	tags=62%, list=46%, signal=114%
TRANSLATION INITIATION FACTOR ACTIVITY_MOL	26	-0.189524	-1.22943	0.216312	0.476229	1	3807	tags=81%, list=59%, signal=196%
CELL BUDDING_BIO	66	-0.121957	-1.22789	0.202454	0.477818	1	1231	tags=35%, list=19%, signal=43%
RESPONSE TO EXTERNAL STIMULUS_BIO	17	-0.242419	-1.2264	0.243986	0.479295	1	4387	tags=94%, list=68%, signal=293%
STI1_SGA	25	-0.193197	-1.22479	0.21831	0.481043	1	2065	tags=56%, list=32%, signal=82%
RNA POLYMERASE II TRANSCRIPTION ELONGATION FACTOR ACTIVITY_MOL	17	-0.239559	-1.22401	0.222222	0.480947	1	2020	tags=59%, list=31%, signal=85%
MICROBODY_CEL	48	-0.137447	-1.2234	0.186275	0.480605	1	1614	tags=44%, list=25%, signal=58%
JAC1_DAMP_SGA	37	-0.157457	-1.22248	0.18254	0.480775	1	2682	tags=62%, list=42%, signal=106%
MID1_SGA	37	-0.160336	-1.22189	0.2	0.480492	1	1209	tags=41%, list=19%, signal=50%
EFT2_SGA	55	-0.129236	-1.22077	0.214286	0.481427	1	5067	tags=93%, list=78%, signal=427%
TVP18_SGA	22	-0.203517	-1.21881	0.213058	0.48363	1	985	tags=41%, list=15%, signal=48%
BOS1-1_SGA	208	-0.0693267	-1.21878	0.25	0.482337	1	2836	tags=55%, list=44%, signal=95%
VPH1_SGA	29	-0.181166	-1.2183	0.2	0.481889	1	4044	tags=83%, list=63%, signal=221%
TRANSCRIPTION FACTOR BINDING_MOL	16	-0.237476	-1.21489	0.2125	0.487199	1	3571	tags=81%, list=55%, signal=181%
BNI4_SGA	67	-0.118815	-1.21399	0.208092	0.487437	1	2810	tags=60%, list=44%, signal=105%
PHO5_SGA	22	-0.20318	-1.20958	0.215488	0.49428	1	2471	tags=64%, list=38%, signal=103%
DNA REPLICATION INITIATION_BIO	24	-0.193281	-1.20839	0.213523	0.495087	1	4571	tags=92%, list=71%, signal=313%
CHROMATIN REMODELING COMPLEX_CEL	23	-0.19897	-1.20742	0.234875	0.495534	1	4236	tags=87%, list=66%, signal=252%
SUGAR TRANSPORTER ACTIVITY_MOL	24	-0.193792	-1.2029	0.230519	0.502623	1	2650	tags=67%, list=41%, signal=113%
TRANSCRIPTION COFACTOR ACTIVITY_MOL	16	-0.237476	-1.20075	0.239057	0.50537	1	3571	tags=81%, list=55%, signal=181%
HXK1_SGA	34	-0.162632	-1.20037	0.228	0.504742	1	2334	tags=59%, list=36%, signal=92%
VACUOLE, CELL CYCLE-CORRELATED MORPHOLOGY_CEL	55	-0.131288	-1.1996	0.242775	0.504953	1	2685	tags=60%, list=42%, signal=102%
GAL2_SGA	34	-0.165493	-1.19925	0.226891	0.504326	1	2592	tags=62%, list=40%, signal=103%
RAD18_SGA	96	-0.0916631	-1.1981	0.220339	0.505199	1	4768	tags=85%, list=74%, signal=322%
ZRG17_SGA	16	-0.240333	-1.19782	0.242321	0.504329	1	2543	tags=69%, list=39%, signal=113%
CDC12-1_SGA	72	-0.114303	-1.1938	0.221477	0.511135	1	1191	tags=35%, list=18%, signal=42%
RRP1-1_SGA	99	-0.0910305	-1.19165	0.224299	0.513867	1	1286	tags=33%, list=20%, signal=41%
YCK1_SGA	22	-0.207176	-1.19058	0.224615	0.514687	1	2761	tags=68%, list=43%, signal=119%
RMD1_SGA	73	-0.108711	-1.19	0.230216	0.514347	1	4668	tags=86%, list=72%, signal=308%
SSF1_SGA	74	-0.108867	-1.18959	0.208955	0.51381	1	2944	tags=61%, list=46%, signal=111%
SIC1_SGA	73	-0.109888	-1.18937	0.243902	0.512868	1	2334	tags=52%, list=36%, signal=81%
ATG4_SGA	18	-0.222194	-1.18851	0.234375	0.513092	1	4239	tags=89%, list=66%, signal=258%
TYW1_SGA	34	-0.161698	-1.18836	0.220532	0.512053	1	3192	tags=71%, list=49%, signal=139%
CHZ1_SGA	16	-0.234722	-1.18598	0.266881	0.515377	1	3265	tags=81%, list=51%, signal=164%
ENDOSOME TRANSPORT_BIO	29	-0.174466	-1.18356	0.235521	0.518903	1	2011	tags=52%, list=31%, signal=75%
ONE-CARBON COMPOUND METABOLIC PROCESS_BIO	27	-0.182514	-1.18201	0.237918	0.520699	1	4124	tags=85%, list=64%, signal=235%
TRANSCRIPTION ELONGATION FACTOR COMPLEX_CEL	19	-0.215683	-1.18178	0.237654	0.519815	1	4305	tags=89%, list=67%, signal=268%
ARX1_SGA	33	-0.163877	-1.18063	0.261261	0.520678	1	2999	tags=67%, list=46%, signal=124%
MCM21_SGA	25	-0.187528	-1.17905	0.223881	0.522453	1	2073	tags=56%, list=32%, signal=82%
RNA POLYMERASE II TRANSCRIPTION MEDIATOR ACTIVITY_MOL	15	-0.24009	-1.17779	0.218487	0.523651	1	3952	tags=87%, list=61%, signal=223%
MAD1_SGA	39	-0.146026	-1.17659	0.240196	0.524834	1	4761	tags=90%, list=74%, signal=340%
IDP1_SGA	22	-0.202526	-1.17655	0.229452	0.523571	1	1061	tags=41%, list=16%, signal=49%
GDS1_SGA	51	-0.127649	-1.17356	0.231441	0.528194	1	3474	tags=71%, list=54%, signal=152%
PEROXISOME_CEL	48	-0.137447	-1.17314	0.247253	0.527688	1	1614	tags=44%, list=25%, signal=58%
PGA3_DAMP_SGA	142	-0.0732668	-1.17199	0.271429	0.528763	1	2361	tags=49%, list=37%, signal=75%
YPR078C_SGA	19	-0.211195	-1.17098	0.246914	0.529389	1	4701	tags=95%, list=73%, signal=347%
IRC20_SGA	18	-0.225863	-1.16822	0.257235	0.53353	1	4572	tags=94%, list=71%, signal=323%
COENZYME CATABOLIC PROCESS_BIO	17	-0.233343	-1.16784	0.271903	0.53295	1	1107	tags=47%, list=17%, signal=57%
COFACTOR CATABOLIC PROCESS_BIO	17	-0.233343	-1.16751	0.24375	0.532316	1	1107	tags=47%, list=17%, signal=57%
NIC96_DAMP_SGA	63	-0.11553	-1.1675	0.24026	0.530997	1	2379	tags=52%, list=37%, signal=82%
ESTABLISHMENT AND/OR MAINTENANCE OF CELL POLARITY_BIO	89	-0.0937075	-1.16716	0.254237	0.530349	1	1152	tags=30%, list=18%, signal=36%
OST3_SGA	85	-0.0965312	-1.16658	0.258993	0.530156	1	5842	tags=100%, list=90%, signal=1038%
DLD1_SGA	16	-0.231782	-1.16405	0.287425	0.533819	1	2087	tags=63%, list=32%, signal=92%
APM3_SGA	83	-0.0982938	-1.16158	0.233577	0.537659	1	5233	tags=93%, list=81%, signal=483%
PDR17_SGA	52	-0.127789	-1.16132	0.25	0.536871	1	3092	tags=65%, list=48%, signal=124%
TRANSCRIPTIONAL ELONGATION REGULATOR ACTIVITY_MOL	18	-0.21544	-1.16027	0.25	0.537721	1	5070	tags=100%, list=79%, signal=465%
RPS28B_SGA	63	-0.116031	-1.15922	0.25	0.53839	1	3826	tags=75%, list=59%, signal=181%
MICROTUBULE_CEL	18	-0.220164	-1.15782	0.251553	0.539712	1	2674	tags=67%, list=41%, signal=113%
AGE2_SGA	48	-0.136628	-1.15696	0.277487	0.540042	1	2493	tags=56%, list=39%, signal=91%
PEROXISOMAL PART_CEL	33	-0.158279	-1.15569	0.289474	0.541121	1	1580	tags=45%, list=24%, signal=60%
MCM2-1_SGA	24	-0.187338	-1.15543	0.2607	0.540291	1	3407	tags=75%, list=53%, signal=158%
SMI1_SGA	132	-0.0770311	-1.15384	0.216216	0.542302	1	2782	tags=55%, list=43%, signal=95%
BCY1_SGA	144	-0.0723964	-1.15293	0.292308	0.542765	1	2913	tags=58%, list=45%, signal=103%
TRANSCRIPTIONAL REPRESSOR ACTIVITY_MOL	23	-0.192116	-1.14902	0.296167	0.549205	1	3626	tags=78%, list=56%, signal=178%
LSC2_SGA	55	-0.119406	-1.14746	0.273632	0.550876	1	2679	tags=58%, list=41%, signal=99%
MICROBODY PART_CEL	33	-0.158279	-1.14716	0.292887	0.550181	1	1580	tags=45%, list=24%, signal=60%
ILV6_SGA	34	-0.154601	-1.14662	0.243478	0.550041	1	1076	tags=38%, list=17%, signal=46%
REGULATION OF PH_BIO	20	-0.205219	-1.14547	0.259786	0.55098	1	2677	tags=65%, list=41%, signal=111%
DDC1_SGA	84	-0.0948297	-1.14545	0.224299	0.549684	1	1106	tags=31%, list=17%, signal=37%
CDC50_SGA	87	-0.0910861	-1.14381	0.256881	0.551615	1	2096	tags=46%, list=32%, signal=67%
NCE101_SGA	76	-0.102959	-1.14351	0.240602	0.550985	1	2670	tags=57%, list=41%, signal=95%
CYK3_SGA	87	-0.0948509	-1.13896	0.253846	0.55894	1	2708	tags=56%, list=42%, signal=96%
BUDDING CELL BUD GROWTH_BIO	23	-0.18717	-1.13685	0.291498	0.5616	1	1585	tags=48%, list=25%, signal=63%
CELLULAR BUD_CEL	73	-0.102518	-1.13365	0.253846	0.566613	1	2830	tags=58%, list=44%, signal=101%
YKL171W_SGA	18	-0.208267	-1.13355	0.282958	0.565479	1	3407	tags=78%, list=53%, signal=164%
ESTABLISHMENT OF CELL POLARITY_BIO	86	-0.0923691	-1.13308	0.244094	0.565063	1	1152	tags=30%, list=18%, signal=36%
REI1_SGA	55	-0.120679	-1.13266	0.266667	0.564606	1	3289	tags=69%, list=51%, signal=140%
TRNA METABOLIC PROCESS_BIO	65	-0.107608	-1.13258	0.241611	0.563449	1	5519	tags=97%, list=85%, signal=661%
PBY1_SGA	15	-0.229623	-1.13192	0.294304	0.563449	1	4978	tags=100%, list=77%, signal=436%
IRC15_SGA	44	-0.136997	-1.13147	0.266355	0.563096	1	2781	tags=61%, list=43%, signal=107%
DCP2-7_SGA	103	-0.0863134	-1.13009	0.291667	0.564681	1	2777	tags=57%, list=43%, signal=99%
YPK9_SGA	27	-0.171344	-1.12566	0.305755	0.572172	1	2679	tags=63%, list=41%, signal=107%
NON-DEVELOPMENTAL GROWTH_BIO	23	-0.18717	-1.12499	0.268116	0.572304	1	1585	tags=48%, list=25%, signal=63%
ORC2-3_SGA	26	-0.1772	-1.12303	0.281955	0.574933	1	2328	tags=58%, list=36%, signal=90%
DFR1_DAMP_SGA	56	-0.116596	-1.11994	0.304348	0.58017	1	1071	tags=32%, list=17%, signal=38%
MONOSACCHARIDE TRANSPORTER ACTIVITY_MOL	23	-0.182847	-1.11798	0.306818	0.583232	1	274	tags=30%, list=4%, signal=32%
ERV46_SGA	30	-0.161349	-1.11767	0.289256	0.582617	1	1695	tags=47%, list=26%, signal=63%
PUT4_SGA	17	-0.227562	-1.11584	0.306452	0.585061	1	964	tags=41%, list=15%, signal=48%
MEMBRANE COAT_CEL	31	-0.160708	-1.11546	0.310638	0.584583	1	1843	tags=48%, list=29%, signal=67%
MITOTIC SPINDLE CHECKPOINT_BIO	15	-0.224962	-1.11453	0.286517	0.58539	1	1678	tags=53%, list=26%, signal=72%
DUO1-2_SGA	188	-0.0602293	-1.11433	0.219512	0.58455	1	3065	tags=59%, list=47%, signal=108%
INO4_SGA	68	-0.105389	-1.11238	0.273885	0.587238	1	2854	tags=59%, list=44%, signal=104%
ESTABLISHMENT AND/OR MAINTENANCE OF CHROMATIN ARCHITECTURE_BIO	118	-0.077685	-1.11176	0.318182	0.587221	1	3006	tags=58%, list=47%, signal=107%
GCN4_ONLY_UP	47	-0.130491	-1.11094	0.282178	0.587578	1	1175	tags=38%, list=18%, signal=46%
MITOTIC CHECKPOINT_BIO	15	-0.224962	-1.10563	0.286604	0.597423	1	1678	tags=53%, list=26%, signal=72%
EAF5_SGA	88	-0.0896571	-1.10473	0.278351	0.598037	1	2893	tags=58%, list=45%, signal=104%
TRP2_SGA	72	-0.102025	-1.10388	0.294118	0.598483	1	3275	tags=65%, list=51%, signal=131%
THS1_DAMP_SGA	25	-0.173978	-1.1031	0.262357	0.598745	1	2777	tags=64%, list=43%, signal=112%
CDC7-1_SGA	26	-0.169075	-1.10286	0.3	0.597889	1	2599	tags=62%, list=40%, signal=103%
ESTABLISHMENT AND/OR MAINTENANCE OF CELL POLARITY (SENSU FUNGI)_BIO	86	-0.0924877	-1.10175	0.306452	0.598871	1	1152	tags=30%, list=18%, signal=36%
TDH2_SGA	25	-0.172418	-1.10117	0.313433	0.598781	1	2781	tags=64%, list=43%, signal=112%
DSN1-8_SGA	16	-0.218266	-1.09989	0.319885	0.600084	1	1964	tags=56%, list=30%, signal=81%
YKL033W-A_SGA	51	-0.124673	-1.09912	0.307692	0.600461	1	397	tags=24%, list=6%, signal=25%
STB1_SGA	74	-0.100306	-1.09873	0.350318	0.59998	1	1261	tags=35%, list=20%, signal=43%
SEC11-2_SGA	116	-0.0779311	-1.09652	0.35514	0.603406	1	2361	tags=48%, list=37%, signal=75%
YGR012W_SGA	41	-0.13691	-1.09538	0.296117	0.60441	1	1031	tags=34%, list=16%, signal=40%
LSM1_SGA	199	-0.0600221	-1.09459	0.238095	0.604695	1	4639	tags=81%, list=72%, signal=279%
CYTOSKELETON_CEL	156	-0.0686351	-1.09432	0.253968	0.604027	1	5156	tags=88%, list=80%, signal=429%
CTT1_SGA	22	-0.182575	-1.092	0.340206	0.607526	1	2685	tags=64%, list=42%, signal=109%
DAP1_SGA	21	-0.190554	-1.08994	0.329825	0.610381	1	3151	tags=71%, list=49%, signal=139%
CHROMATIN_CEL	29	-0.159624	-1.08963	0.346154	0.609721	1	4650	tags=90%, list=72%, signal=319%
ATG17_SGA	35	-0.148513	-1.08863	0.317797	0.610495	1	1560	tags=43%, list=24%, signal=56%
ASM4_SGA	51	-0.119298	-1.08804	0.309942	0.610423	1	2361	tags=53%, list=37%, signal=83%
ORGANELLE LOCALIZATION_BIO	29	-0.160433	-1.08596	0.326087	0.613689	1	2674	tags=62%, list=41%, signal=105%
COATED MEMBRANE_CEL	31	-0.160708	-1.08267	0.343348	0.619308	1	1843	tags=48%, list=29%, signal=67%
MEMBRANE LIPID BIOSYNTHETIC PROCESS_BIO	43	-0.128914	-1.08204	0.356383	0.619321	1	4759	tags=88%, list=74%, signal=334%
SIP3_SGA	45	-0.123342	-1.08171	0.292683	0.618748	1	4642	tags=87%, list=72%, signal=306%
POP3_DAMP_SGA	27	-0.165077	-1.07996	0.343066	0.621042	1	1061	tags=37%, list=16%, signal=44%
BMH1_SGA	65	-0.104037	-1.07658	0.288591	0.626365	1	1828	tags=43%, list=28%, signal=59%
SPINDLE CHECKPOINT_BIO	15	-0.224962	-1.07625	0.335548	0.625753	1	1678	tags=53%, list=26%, signal=72%
CELLULAR BUD NECK_CEL	56	-0.115141	-1.07521	0.327957	0.626453	1	2830	tags=59%, list=44%, signal=104%
RAD61_SGA	60	-0.108577	-1.07378	0.357143	0.628024	1	1948	tags=47%, list=30%, signal=66%
TFP1_SGA	255	-0.0535367	-1.07042	0.473684	0.633892	1	2940	tags=55%, list=46%, signal=98%
ELECTRON TRANSPORT_BIO	18	-0.201221	-1.06784	0.366438	0.637766	1	2370	tags=61%, list=37%, signal=96%
CYS3_SGA	44	-0.12692	-1.06667	0.362245	0.638955	1	3561	tags=73%, list=55%, signal=161%
CDC28-13_SGA	70	-0.10126	-1.06542	0.386207	0.640266	1	2105	tags=49%, list=33%, signal=71%
PRM3_SGA	24	-0.174506	-1.06497	0.335849	0.639816	1	2337	tags=58%, list=36%, signal=91%
CDC2-2_SGA	95	-0.0842628	-1.06475	0.371901	0.638857	1	2823	tags=57%, list=44%, signal=100%
HOP1_SGA	43	-0.13291	-1.06306	0.339535	0.641042	1	2761	tags=60%, list=43%, signal=105%
RSA3_SGA	23	-0.176729	-1.06262	0.346939	0.64063	1	2844	tags=65%, list=44%, signal=116%
DNA PACKAGING_BIO	118	-0.077685	-1.06179	0.397849	0.641127	1	3006	tags=58%, list=47%, signal=107%
NOP2-3_SGA	42	-0.126382	-1.06021	0.327273	0.643147	1	4380	tags=83%, list=68%, signal=257%
AVO2_SGA	38	-0.134869	-1.05948	0.391304	0.643454	1	2769	tags=61%, list=43%, signal=105%
CARBOHYDRATE TRANSPORT_BIO	30	-0.157826	-1.05928	0.360784	0.642554	1	2650	tags=63%, list=41%, signal=107%
UBS1_SGA	36	-0.139965	-1.05915	0.391837	0.641489	1	1491	tags=42%, list=23%, signal=54%
ERG11_DAMP_SGA	66	-0.100586	-1.05747	0.375	0.643835	1	2913	tags=59%, list=45%, signal=107%
YHC1-8_SGA	88	-0.0866195	-1.05735	0.323077	0.64273	1	1832	tags=41%, list=28%, signal=56%
SITE OF POLARIZED GROWTH_CEL	74	-0.0944374	-1.05669	0.376812	0.642838	1	2830	tags=57%, list=44%, signal=100%
CA21CHR3X3	133	-0.0680134	-1.05625	0.345238	0.642445	1	4400	tags=78%, list=68%, signal=240%
NUP120_SGA	104	-0.0764949	-1.05527	0.356436	0.643274	1	3059	tags=61%, list=47%, signal=113%
CYTOSOLIC LARGE RIBOSOMAL SUBUNIT (SENSU EUKARYOTA)_CEL	49	-0.117912	-1.05494	0.342995	0.642648	1	3214	tags=65%, list=50%, signal=129%
SRP101_DAMP_SGA	199	-0.057482	-1.05489	0.372093	0.641453	1	2777	tags=53%, list=43%, signal=90%
ESTABLISHMENT OF CELL POLARITY (SENSU FUNGI)_BIO	83	-0.091064	-1.05423	0.398496	0.641506	1	1152	tags=30%, list=18%, signal=36%
PHOSPHOINOSITIDE BIOSYNTHETIC PROCESS_BIO	16	-0.209574	-1.05407	0.357143	0.640548	1	2859	tags=69%, list=44%, signal=123%
OXIDOREDUCTASE ACTIVITY, ACTING ON THE ALDEHYDE OR OXO GROUP OF DONORS, NAD OR NADP AS ACCEPTOR_MOL	15	-0.218896	-1.05395	0.359322	0.639503	1	697	tags=47%, list=11%, signal=52%
YPT31_SGA	141	-0.0687756	-1.05294	0.363636	0.64052	1	2873	tags=56%, list=45%, signal=99%
BUB2_SGA	22	-0.179519	-1.05097	0.364583	0.643346	1	3039	tags=68%, list=47%, signal=128%
HSP30_SGA	74	-0.0925754	-1.05031	0.369231	0.643527	1	2781	tags=58%, list=43%, signal=101%
TRANSCRIPTION REGULATOR ACTIVITY_MOL	307	-0.0405593	-1.04977	0.25	0.643341	1	3626	tags=65%, list=56%, signal=141%
MET6_SGA	61	-0.102842	-1.0487	0.385542	0.644237	1	2491	tags=54%, list=39%, signal=87%
DNA-DEPENDENT ATPASE ACTIVITY_MOL	23	-0.17023	-1.04795	0.396429	0.644446	1	3740	tags=78%, list=58%, signal=185%
ARL1_SGA	110	-0.076449	-1.04656	0.408602	0.646148	1	2176	tags=45%, list=34%, signal=67%
MONOVALENT INORGANIC CATION TRANSPORTER ACTIVITY_MOL	35	-0.137416	-1.04615	0.412698	0.645668	1	2677	tags=60%, list=41%, signal=102%
ENP1-1_SGA	44	-0.119292	-1.04543	0.352332	0.645973	1	2439	tags=55%, list=38%, signal=87%
DOG1_SGA	28	-0.161482	-1.04264	0.405738	0.650956	1	3538	tags=75%, list=55%, signal=165%
ELP3_SGA	74	-0.0944393	-1.04201	0.379085	0.650901	1	3047	tags=61%, list=47%, signal=114%
RPT3-1_SGA	32	-0.149562	-1.04119	0.360465	0.651368	1	1572	tags=44%, list=24%, signal=58%
HYDROGEN ION TRANSPORTING ATPASE ACTIVITY, ROTATIONAL MECHANISM_MOL	22	-0.169457	-1.03943	0.375	0.653832	1	2677	tags=64%, list=41%, signal=108%
CHK1_SGA	45	-0.121964	-1.03842	0.368421	0.654736	1	3163	tags=67%, list=49%, signal=130%
TRM9_SGA	46	-0.124809	-1.03816	0.374384	0.654044	1	3420	tags=70%, list=53%, signal=147%
TOF1_SGA	105	-0.0783054	-1.03625	0.391304	0.65668	1	2087	tags=45%, list=32%, signal=65%
HYDRO-LYASE ACTIVITY_MOL	22	-0.177564	-1.03587	0.39576	0.656296	1	2644	tags=64%, list=41%, signal=107%
MAK21-1_SGA	39	-0.132442	-1.03495	0.38914	0.657056	1	2880	tags=62%, list=45%, signal=110%
DNA METABOLIC PROCESS_BIO	301	-0.0441619	-1.03403	0.375	0.657877	1	4035	tags=70%, list=63%, signal=179%
SVF1_SGA	16	-0.205746	-1.03381	0.403727	0.65711	1	3695	tags=81%, list=57%, signal=190%
MVP1_SGA	49	-0.115566	-1.03346	0.358974	0.65658	1	2285	tags=51%, list=35%, signal=78%
PEP12_SGA	47	-0.114875	-1.03105	0.427928	0.660159	1	5064	tags=91%, list=78%, signal=421%
VPS28_SGA	57	-0.112658	-1.031	0.42515	0.658994	1	1595	tags=40%, list=25%, signal=53%
HPF1_SGA	32	-0.142617	-1.02819	0.396552	0.663746	1	2825	tags=63%, list=44%, signal=111%
SLK19_SGA	26	-0.16088	-1.02811	0.373134	0.662675	1	2220	tags=54%, list=34%, signal=82%
SEQUENCE-SPECIFIC DNA BINDING_MOL	18	-0.192355	-1.02752	0.38141	0.662665	1	3582	tags=78%, list=55%, signal=174%
GWT1-20_SGA	189	-0.0608648	-1.02564	0.408163	0.66544	1	2361	tags=47%, list=37%, signal=72%
RSP5-3_SGA	73	-0.0914547	-1.02262	0.371901	0.670531	1	1267	tags=33%, list=20%, signal=40%
REGULATION OF PROTEIN METABOLIC PROCESS_BIO	31	-0.146056	-1.02261	0.409091	0.669288	1	2482	tags=58%, list=38%, signal=94%
NUCLEOBASE BIOSYNTHETIC PROCESS_BIO	16	-0.194799	-1.02147	0.411392	0.670447	1	4248	tags=88%, list=66%, signal=255%
HXT8_SGA	24	-0.163945	-1.0213	0.38676	0.669502	1	2708	tags=63%, list=42%, signal=107%
RPL35B_SGA	41	-0.125397	-1.01717	0.378788	0.677019	1	1406	tags=39%, list=22%, signal=50%
GVP36_SGA	51	-0.111973	-1.01709	0.407407	0.675906	1	2404	tags=53%, list=37%, signal=84%
CLB2_SGA	33	-0.134471	-1.01629	0.403941	0.67635	1	2602	tags=58%, list=40%, signal=96%
BUL2_SGA	23	-0.173037	-1.01628	0.451389	0.675096	1	2072	tags=57%, list=32%, signal=83%
CELL DIVISION SITE_CEL	22	-0.172686	-1.01619	0.422383	0.673975	1	2783	tags=64%, list=43%, signal=111%
YPL150W_SGA	56	-0.108862	-1.01508	0.421053	0.675143	1	2568	tags=55%, list=40%, signal=91%
ZDS1_SGA	33	-0.137693	-1.01438	0.406375	0.675334	1	2327	tags=55%, list=36%, signal=85%
LIP2_SGA	104	-0.0769768	-1.01379	0.42735	0.675368	1	3803	tags=71%, list=59%, signal=170%
CA21CHR3X6	101	-0.0740128	-1.01304	0.45	0.675819	1	2155	tags=46%, list=33%, signal=67%
YOR246C_SGA	76	-0.0888472	-1.01284	0.416058	0.675096	1	1104	tags=30%, list=17%, signal=36%
MACROMOLECULE CATABOLIC PROCESS_BIO	173	-0.0604971	-1.01256	0.37931	0.674448	1	4872	tags=84%, list=75%, signal=335%
TRICARBOXYLIC ACID CYCLE_BIO	16	-0.199803	-1.01204	0.39185	0.674332	1	1107	tags=44%, list=17%, signal=53%
SSL1-T242I_SGA	89	-0.0873145	-1.01176	0.392308	0.673781	1	3235	tags=63%, list=50%, signal=124%
RTT101_SGA	25	-0.163489	-1.01153	0.417266	0.673051	1	2309	tags=56%, list=36%, signal=87%
CELL DIVISION SITE PART_CEL	22	-0.172686	-1.01029	0.451178	0.674403	1	2783	tags=64%, list=43%, signal=111%
YAP1_SGA	37	-0.136726	-1.00989	0.44898	0.674026	1	5349	tags=97%, list=83%, signal=564%
GAL10_SGA	21	-0.180951	-1.00979	0.412141	0.672974	1	1168	tags=43%, list=18%, signal=52%
MRC1_SGA	76	-0.0969443	-1.00732	0.446043	0.677208	1	4259	tags=80%, list=66%, signal=233%
INTRACELLULAR SIGNALING CASCADE_BIO	80	-0.0861008	-1.00568	0.458647	0.679521	1	1115	tags=30%, list=17%, signal=36%
CA21CHR6X2	126	-0.0669124	-1.00523	0.433735	0.679241	1	3796	tags=70%, list=59%, signal=166%
ACETYL-COA CATABOLIC PROCESS_BIO	16	-0.199803	-1.00518	0.421222	0.678069	1	1107	tags=44%, list=17%, signal=53%
NUCLEOTIDE-EXCISION REPAIR_BIO	27	-0.159561	-1.00489	0.448669	0.67746	1	4875	tags=93%, list=76%, signal=377%
MFB1_SGA	43	-0.123022	-1.00428	0.422886	0.677621	1	2467	tags=56%, list=38%, signal=90%
TGL4_SGA	26	-0.157123	-1.00349	0.442568	0.678041	1	1075	tags=38%, list=17%, signal=46%
CELLULAR LIPID METABOLIC PROCESS_BIO	170	-0.0632323	-1.00143	0.409836	0.681212	1	2058	tags=43%, list=32%, signal=61%
VMA5_SGA	77	-0.0859663	-0.99892	0.443609	0.685327	1	2976	tags=60%, list=46%, signal=110%
HSP60_DAMP_SGA	93	-0.0793763	-0.998649	0.45614	0.684622	1	1780	tags=41%, list=28%, signal=56%
RAD52_SGA	35	-0.134091	-0.99849	0.442982	0.683715	1	5596	tags=100%, list=87%, signal=747%
LIPID METABOLIC PROCESS_BIO	192	-0.0576827	-0.99628	0.553191	0.687263	1	2080	tags=43%, list=32%, signal=61%
GENERAL RNA POLYMERASE II TRANSCRIPTION FACTOR ACTIVITY_MOL	55	-0.108956	-0.994534	0.487805	0.689685	1	4678	tags=85%, list=72%, signal=308%
ARD1_SGA	109	-0.0751771	-0.994439	0.42268	0.68863	1	4204	tags=76%, list=65%, signal=215%
SMALL GTPASE MEDIATED SIGNAL TRANSDUCTION_BIO	50	-0.111626	-0.993071	0.421622	0.690405	1	1115	tags=32%, list=17%, signal=38%
DSE3_SGA	20	-0.180322	-0.99076	0.439597	0.694066	1	3458	tags=75%, list=54%, signal=161%
G2/M TRANSITION OF MITOTIC CELL CYCLE_BIO	18	-0.182891	-0.990548	0.444816	0.693278	1	3618	tags=78%, list=56%, signal=176%
CELLULAR MACROMOLECULE CATABOLIC PROCESS_BIO	154	-0.0592852	-0.989337	0.444444	0.694517	1	4872	tags=84%, list=75%, signal=336%
TPM2_SGA	40	-0.120896	-0.98902	0.41704	0.694026	1	532	tags=25%, list=8%, signal=27%
UBC6_SGA	88	-0.0835477	-0.988578	0.429688	0.6937	1	5197	tags=91%, list=80%, signal=460%
GCN3_SGA	17	-0.197207	-0.987562	0.449848	0.694643	1	676	tags=35%, list=10%, signal=39%
DCC1_SGA	106	-0.0712618	-0.987359	0.515464	0.693859	1	2052	tags=43%, list=32%, signal=63%
RAD6_SGA	79	-0.0904129	-0.98676	0.477941	0.693838	1	4601	tags=84%, list=71%, signal=287%
ROG1_SGA	20	-0.168399	-0.986669	0.482759	0.692855	1	1214	tags=40%, list=19%, signal=49%
RPS25A_SGA	51	-0.107785	-0.985945	0.441624	0.693226	1	2825	tags=59%, list=44%, signal=104%
ESC1_SGA	27	-0.152637	-0.985226	0.454198	0.69351	1	2013	tags=52%, list=31%, signal=75%
CSN12_SGA	25	-0.154933	-0.977514	0.448763	0.708319	1	2294	tags=56%, list=36%, signal=87%
PHOSPHOLIPID BIOSYNTHETIC PROCESS_BIO	34	-0.133776	-0.976516	0.462185	0.709073	1	2898	tags=62%, list=45%, signal=111%
PMC1_SGA	22	-0.164505	-0.976062	0.453237	0.708716	1	3275	tags=73%, list=51%, signal=147%
CA21CHR6X3	138	-0.0624986	-0.97206	0.5	0.715877	1	4380	tags=78%, list=68%, signal=236%
BMS1-1_SGA	114	-0.0697438	-0.970988	0.440476	0.716808	1	1814	tags=39%, list=28%, signal=54%
CIS1_SGA	21	-0.171423	-0.969804	0.488449	0.717933	1	1050	tags=38%, list=16%, signal=45%
SPI1_SGA	22	-0.16377	-0.969454	0.467391	0.717352	1	1884	tags=50%, list=29%, signal=70%
SEPTIN CYTOSKELETON_CEL	15	-0.197995	-0.966888	0.490741	0.721566	1	2830	tags=67%, list=44%, signal=118%
BRANCHED CHAIN FAMILY AMINO ACID METABOLIC PROCESS_BIO	15	-0.201235	-0.965332	0.487324	0.723446	1	4654	tags=93%, list=72%, signal=334%
TRNA AMINOACYLATION_BIO	18	-0.179209	-0.964871	0.465672	0.723192	1	4080	tags=83%, list=63%, signal=226%
CA21CHR3X5	125	-0.0668634	-0.964563	0.462687	0.722588	1	3921	tags=71%, list=61%, signal=178%
RRP6_SGA	59	-0.0983163	-0.962282	0.458333	0.726124	1	2962	tags=61%, list=46%, signal=112%
ACT1-112_SGA	37	-0.127963	-0.961645	0.475962	0.726217	1	3893	tags=76%, list=60%, signal=190%
DNA GEOMETRIC CHANGE_BIO	16	-0.196156	-0.958265	0.502941	0.731985	1	4678	tags=94%, list=72%, signal=340%
ARC35-5_SGA	133	-0.0640523	-0.95801	0.542857	0.73128	1	2843	tags=55%, list=44%, signal=96%
SLY41_SGA	25	-0.156198	-0.957532	0.498221	0.731111	1	1585	tags=44%, list=25%, signal=58%
RLF2_SGA	80	-0.0834452	-0.957407	0.463415	0.730132	1	1595	tags=38%, list=25%, signal=49%
CARBOHYDRATE TRANSPORTER ACTIVITY_MOL	27	-0.146605	-0.956904	0.474708	0.729986	1	274	tags=26%, list=4%, signal=27%
HEXOSE TRANSPORTER ACTIVITY_MOL	21	-0.166558	-0.956779	0.488136	0.729018	1	274	tags=29%, list=4%, signal=30%
DNA DUPLEX UNWINDING_BIO	16	-0.196156	-0.956717	0.555205	0.727884	1	4678	tags=94%, list=72%, signal=340%
TRNA AMINOACYLATION FOR PROTEIN TRANSLATION_BIO	18	-0.179209	-0.954903	0.503356	0.7304	1	4080	tags=83%, list=63%, signal=226%
PTC7_SGA	15	-0.193759	-0.954865	0.480122	0.729236	1	5209	tags=100%, list=81%, signal=517%
SEPTIN RING_CEL	15	-0.197995	-0.954293	0.513595	0.729132	1	2830	tags=67%, list=44%, signal=118%
DCS2_SGA	23	-0.153739	-0.95072	0.481203	0.735403	1	5468	tags=100%, list=85%, signal=651%
PRP31-1_SGA	40	-0.116416	-0.950129	0.509524	0.735441	1	2666	tags=58%, list=41%, signal=97%
UTR2_SGA	73	-0.0881007	-0.950111	0.567742	0.734243	1	3976	tags=74%, list=62%, signal=190%
BIPOLAR CELLULAR BUD SITE SELECTION_BIO	27	-0.142821	-0.948836	0.513986	0.735691	1	1231	tags=37%, list=19%, signal=46%
RPS29A_SGA	51	-0.105092	-0.948782	0.510204	0.734542	1	1258	tags=35%, list=19%, signal=43%
GOLGI TO VACUOLE TRANSPORT_BIO	15	-0.20333	-0.947525	0.496894	0.735977	1	4646	tags=93%, list=72%, signal=332%
ORC2-4_SGA	81	-0.0823386	-0.947198	0.521429	0.735504	1	2961	tags=58%, list=46%, signal=106%
PROTON-TRANSPORTING TWO-SECTOR ATPASE COMPLEX_CEL	28	-0.144957	-0.946803	0.514768	0.735193	1	2657	tags=61%, list=41%, signal=103%
DNM1_SGA	28	-0.136594	-0.944998	0.525692	0.737955	1	3065	tags=64%, list=47%, signal=122%
CDC24-11_SGA	38	-0.121936	-0.944968	0.502203	0.736781	1	2693	tags=58%, list=42%, signal=99%
LIPOPROTEIN METABOLIC PROCESS_BIO	26	-0.144279	-0.944752	0.531008	0.735968	1	2477	tags=58%, list=38%, signal=93%
NRD1_DAMP_SGA	104	-0.0726714	-0.944593	0.516854	0.735039	1	1220	tags=31%, list=19%, signal=37%
PROTEIN AMINO ACID LIPIDATION_BIO	26	-0.144279	-0.942553	0.519573	0.737938	1	2477	tags=58%, list=38%, signal=93%
DUN1_SGA	58	-0.0955605	-0.942167	0.53012	0.737502	1	1286	tags=34%, list=20%, signal=43%
LGE1_SGA	154	-0.0574438	-0.941404	0.545455	0.737813	1	1313	tags=30%, list=20%, signal=37%
FMO1_SGA	18	-0.169881	-0.939945	0.52669	0.739556	1	2972	tags=67%, list=46%, signal=123%
CA21CHR5X5	136	-0.061627	-0.938921	0.506849	0.740686	1	3999	tags=72%, list=62%, signal=185%
ATG1_SGA	52	-0.102206	-0.935883	0.546961	0.745534	1	550	tags=23%, list=9%, signal=25%
CA21CHR1X7	119	-0.068432	-0.935753	0.555556	0.744594	1	5731	tags=97%, list=89%, signal=845%
RPS6A_SGA	59	-0.094248	-0.934221	0.553672	0.746622	1	3507	tags=69%, list=54%, signal=151%
HYDROGEN ION TRANSPORTER ACTIVITY_MOL	32	-0.129508	-0.932364	0.526531	0.749282	1	2677	tags=59%, list=41%, signal=101%
CYTOKINESIS, SITE SELECTION_BIO	53	-0.100844	-0.929801	0.575758	0.753392	1	3013	tags=60%, list=47%, signal=112%
DHR2_DAMP_SGA	34	-0.127678	-0.929568	0.545455	0.752608	1	1957	tags=47%, list=30%, signal=67%
AEP2_SGA	43	-0.113034	-0.929563	0.550505	0.751406	1	1695	tags=42%, list=26%, signal=56%
RTC3_SGA	78	-0.0826453	-0.928687	0.533333	0.752025	1	3174	tags=62%, list=49%, signal=120%
BIO2_SGA	28	-0.14157	-0.92816	0.546875	0.751918	1	2731	tags=61%, list=42%, signal=105%
RIBOSOME ASSEMBLY_BIO	41	-0.113016	-0.926748	0.529126	0.753579	1	5732	tags=100%, list=89%, signal=886%
POL5-2_SGA	38	-0.121755	-0.92487	0.540284	0.756325	1	3189	tags=66%, list=49%, signal=129%
TRANSLATIONAL INITIATION_BIO	35	-0.121623	-0.922308	0.525862	0.760304	1	3807	tags=74%, list=59%, signal=180%
MSH2_SGA	61	-0.0910867	-0.921539	0.563291	0.760645	1	4166	tags=79%, list=65%, signal=220%
TFA2-45_SGA	78	-0.0811735	-0.92072	0.565517	0.761138	1	2836	tags=56%, list=44%, signal=99%
DCR2_SGA	66	-0.0858403	-0.920453	0.52349	0.760453	1	3812	tags=71%, list=59%, signal=172%
CELLULAR BUD SITE SELECTION_BIO	53	-0.100844	-0.920274	0.541176	0.759705	1	3013	tags=60%, list=47%, signal=112%
GLE2_SGA	78	-0.0826278	-0.917621	0.6	0.763882	1	2902	tags=58%, list=45%, signal=104%
ACE2_YEAST_UP	33	-0.133646	-0.916991	0.509009	0.764027	1	1182	tags=36%, list=18%, signal=44%
STU2-12_SGA	84	-0.077006	-0.916024	0.564286	0.764821	1	2679	tags=54%, list=41%, signal=90%
SDO1_DAMP_SGA	30	-0.133139	-0.915811	0.564516	0.764095	1	2777	tags=60%, list=43%, signal=105%
PWY3B3-100_PATH	17	-0.173516	-0.915241	0.565056	0.764105	1	3077	tags=71%, list=48%, signal=135%
EUG1_SGA	132	-0.0561386	-0.91485	0.555556	0.763698	1	5003	tags=86%, list=77%, signal=373%
SGD1_DAMP_SGA	60	-0.093335	-0.914632	0.554217	0.762995	1	2072	tags=47%, list=32%, signal=68%
MEX67-TS5_SGA	51	-0.0995024	-0.913799	0.570588	0.763403	1	3552	tags=69%, list=55%, signal=151%
RNY1_SGA	23	-0.153122	-0.911946	0.601449	0.766012	1	2334	tags=57%, list=36%, signal=88%
LIPOPROTEIN BIOSYNTHETIC PROCESS_BIO	26	-0.144279	-0.911481	0.556364	0.76584	1	2477	tags=58%, list=38%, signal=93%
HMO1_SGA	117	-0.064379	-0.91056	0.621951	0.76643	1	2999	tags=58%, list=46%, signal=107%
ENDOPEPTIDASE ACTIVITY_MOL	58	-0.0938086	-0.909638	0.547486	0.767131	1	3033	tags=60%, list=47%, signal=113%
RAD9_SGA	32	-0.123578	-0.906892	0.57438	0.771352	1	2073	tags=50%, list=32%, signal=73%
ARC18_SGA	104	-0.0706104	-0.906884	0.584158	0.770152	1	2836	tags=55%, list=44%, signal=96%
UBA3_SGA	33	-0.125928	-0.90608	0.55	0.770684	1	2754	tags=61%, list=43%, signal=105%
FAP1_SGA	21	-0.158443	-0.905657	0.570447	0.770372	1	1106	tags=38%, list=17%, signal=46%
PRT1-1_SGA	69	-0.0819857	-0.904824	0.544218	0.770857	1	5256	tags=91%, list=81%, signal=486%
PROTEIN SERINE/THREONINE KINASE ACTIVITY_MOL	55	-0.0942443	-0.900957	0.640244	0.777483	1	4530	tags=82%, list=70%, signal=272%
TRANSCRIPTION FACTOR ACTIVITY_MOL	163	-0.0542056	-0.900279	0.666667	0.777675	1	1126	tags=28%, list=17%, signal=33%
MONOCARBOXYLIC ACID TRANSPORTER ACTIVITY_MOL	16	-0.178139	-0.899346	0.596386	0.778412	1	2097	tags=56%, list=32%, signal=83%
RIBOSOMAL SUBUNIT ASSEMBLY_BIO	39	-0.112981	-0.89865	0.555024	0.778623	1	5732	tags=100%, list=89%, signal=886%
USO1-1_SGA	78	-0.0806791	-0.898606	0.605634	0.777503	1	5129	tags=90%, list=79%, signal=431%
BZZ1_SGA	42	-0.111266	-0.898308	0.604061	0.776943	1	1021	tags=31%, list=16%, signal=37%
RPN4_SGA	133	-0.0573891	-0.896059	0.631579	0.780273	1	3189	tags=59%, list=49%, signal=115%
RHR2_SGA	34	-0.125468	-0.895863	0.578704	0.779522	1	4532	tags=85%, list=70%, signal=285%
APL2_SGA	33	-0.125261	-0.89567	0.581897	0.778715	1	2423	tags=55%, list=38%, signal=87%
HOS1_SGA	33	-0.123471	-0.894506	0.596838	0.779866	1	1861	tags=45%, list=29%, signal=64%
CYTOKINESIS_BIO	88	-0.0746295	-0.894455	0.601562	0.778783	1	3013	tags=58%, list=47%, signal=107%
TSC11-1_SGA	138	-0.0611798	-0.892474	0.630137	0.781516	1	2691	tags=52%, list=42%, signal=88%
CELL CORTEX_CEL	82	-0.0754628	-0.891391	0.583942	0.78257	1	5976	tags=100%, list=93%, signal=1328%
USE1-TS_SGA	74	-0.0804841	-0.881919	0.568345	0.800927	1	1232	tags=31%, list=19%, signal=38%
CDC73_SGA	117	-0.0603817	-0.881726	0.590361	0.800127	1	3470	tags=64%, list=54%, signal=136%
HXT4_SGA	15	-0.177017	-0.881374	0.611987	0.799623	1	1104	tags=40%, list=17%, signal=48%
MHP1_SGA	45	-0.101916	-0.878419	0.610811	0.804351	1	1606	tags=40%, list=25%, signal=53%
PROTEIN-RNA COMPLEX ASSEMBLY_BIO	83	-0.0753072	-0.877974	0.606299	0.804023	1	5421	tags=93%, list=84%, signal=571%
CELL PROJECTION_CEL	15	-0.178895	-0.877206	0.618768	0.804289	1	4784	tags=93%, list=74%, signal=360%
NUCLEOTIDE-EXCISION REPAIR COMPLEX_CEL	16	-0.173596	-0.876852	0.596027	0.803791	1	4875	tags=94%, list=76%, signal=382%
RPT2_DAMP_SGA	136	-0.0591842	-0.876829	0.609195	0.802628	1	3474	tags=64%, list=54%, signal=136%
POL32_SGA	129	-0.0587542	-0.873277	0.638554	0.808309	1	4600	tags=81%, list=71%, signal=275%
HES1_SGA	21	-0.155866	-0.869145	0.630915	0.815445	1	2580	tags=62%, list=40%, signal=103%
CELLULAR CATABOLIC PROCESS_BIO	234	-0.0429093	-0.868018	0.647059	0.816553	1	3083	tags=57%, list=48%, signal=106%
NCR1_SGA	86	-0.0728522	-0.867132	0.65942	0.817132	1	4497	tags=80%, list=70%, signal=261%
PFS1_SGA	46	-0.10251	-0.866478	0.648148	0.817278	1	3874	tags=74%, list=60%, signal=183%
RNA SPLICING FACTOR ACTIVITY, TRANSESTERIFICATION MECHANISM_MOL	31	-0.123876	-0.865586	0.665339	0.817866	1	3115	tags=65%, list=48%, signal=124%
HAP3_SGA	117	-0.0619951	-0.86542	0.645833	0.817007	1	3732	tags=68%, list=58%, signal=159%
PEROXISOMAL MATRIX_CEL	24	-0.141231	-0.865259	0.641447	0.816129	1	1160	tags=38%, list=18%, signal=46%
SEC3_SGA	83	-0.0705739	-0.863474	0.65812	0.818338	1	3759	tags=70%, list=58%, signal=165%
YGR266W_SGA	22	-0.145097	-0.863171	0.625	0.817718	1	2854	tags=64%, list=44%, signal=114%
YGR127W_SGA	15	-0.182284	-0.862227	0.622951	0.81829	1	2422	tags=60%, list=38%, signal=96%
CELLULAR PROTEIN COMPLEX ASSEMBLY_BIO	33	-0.117898	-0.860093	0.67623	0.821446	1	2533	tags=55%, list=39%, signal=89%
ROG3_SGA	28	-0.129885	-0.859911	0.665272	0.820622	1	3409	tags=71%, list=53%, signal=151%
RPS11B_SGA	56	-0.0911286	-0.859517	0.6625	0.820174	1	2873	tags=57%, list=45%, signal=102%
CSF1_SGA	122	-0.0590936	-0.858629	0.698795	0.820698	1	4603	tags=80%, list=71%, signal=275%
SDS24_SGA	27	-0.131888	-0.858187	0.620301	0.820407	1	1491	tags=41%, list=23%, signal=53%
YSR3_SGA	60	-0.0845636	-0.858107	0.660377	0.819357	1	2053	tags=45%, list=32%, signal=65%
AMINE CATABOLIC PROCESS_BIO	27	-0.131164	-0.856383	0.62724	0.821461	1	972	tags=37%, list=15%, signal=43%
MEMBRANE ORGANIZATION AND BIOGENESIS_BIO	96	-0.0717118	-0.856236	0.690909	0.820517	1	2410	tags=49%, list=37%, signal=77%
YLR042C_SGA	15	-0.175003	-0.854846	0.655786	0.822135	1	3358	tags=73%, list=52%, signal=152%
RPL6A_SGA	34	-0.116451	-0.854547	0.638889	0.821523	1	4812	tags=88%, list=75%, signal=345%
ACTIN CYTOSKELETON_CEL	73	-0.0753564	-0.853641	0.697842	0.82202	1	5976	tags=100%, list=93%, signal=1330%
MATING PROJECTION_CEL	15	-0.178895	-0.853168	0.679245	0.821737	1	4784	tags=93%, list=74%, signal=360%
RPP2A_SGA	32	-0.111632	-0.851815	0.677966	0.823089	1	2854	tags=59%, list=44%, signal=106%
MEMBRANE LIPID METABOLIC PROCESS_BIO	72	-0.0804523	-0.85166	0.623288	0.822161	1	4759	tags=85%, list=74%, signal=319%
YOR214C_SGA	31	-0.119307	-0.849737	0.644269	0.824586	1	1238	tags=35%, list=19%, signal=44%
DNA REPLICATION_BIO	88	-0.069943	-0.846564	0.661417	0.829305	1	4602	tags=82%, list=71%, signal=281%
YCR016W_SGA	53	-0.0902321	-0.846228	0.713568	0.828661	1	4190	tags=77%, list=65%, signal=219%
SNT309_SGA	109	-0.0644723	-0.844675	0.717391	0.830525	1	4532	tags=80%, list=70%, signal=263%
RAP1_TFBIND	40	-0.106401	-0.843766	0.677419	0.831121	1	3527	tags=70%, list=55%, signal=153%
CONTRACTILE RING_CEL	15	-0.173369	-0.843236	0.669903	0.830977	1	3387	tags=73%, list=52%, signal=154%
ER TO GOLGI TRANSPORT VESICLE_CEL	20	-0.152399	-0.842848	0.6875	0.830533	1	1350	tags=40%, list=21%, signal=50%
CDC24-3_SGA	42	-0.103258	-0.841236	0.676056	0.832241	1	1484	tags=38%, list=23%, signal=49%
YME2_SGA	53	-0.0907269	-0.84037	0.69697	0.832658	1	3803	tags=72%, list=59%, signal=173%
MUP1_SGA	32	-0.115993	-0.838184	0.683333	0.83544	1	2972	tags=63%, list=46%, signal=115%
RAD57_SGA	54	-0.0868475	-0.837452	0.696133	0.835592	1	3509	tags=67%, list=54%, signal=145%
RNA BINDING_MOL	116	-0.059771	-0.83695	0.734177	0.835381	1	5040	tags=86%, list=78%, signal=386%
SLX4_SGA	16	-0.167722	-0.836722	0.667702	0.83463	1	3922	tags=81%, list=61%, signal=206%
MDJ2_SGA	17	-0.1596	-0.835609	0.685714	0.835564	1	3115	tags=71%, list=48%, signal=136%
HAL5_SGA	49	-0.0962381	-0.833311	0.68718	0.838799	1	3080	tags=61%, list=48%, signal=116%
MPP10_DAMP_SGA	23	-0.137471	-0.833059	0.654545	0.838074	1	4303	tags=83%, list=67%, signal=247%
YPR097W_SGA	33	-0.114442	-0.831428	0.688976	0.839995	1	2493	tags=55%, list=39%, signal=88%
CELLULAR BUD NECK CONTRACTILE RING_CEL	15	-0.173369	-0.831092	0.704615	0.839397	1	3387	tags=73%, list=52%, signal=154%
MCM22_SGA	29	-0.121033	-0.830628	0.664093	0.839038	1	694	tags=28%, list=11%, signal=31%
CELL CORTEX PART_CEL	78	-0.0754155	-0.82992	0.76259	0.839144	1	5976	tags=100%, list=93%, signal=1329%
TAP42-11_SGA	102	-0.0637626	-0.829881	0.669643	0.838029	1	4633	tags=81%, list=72%, signal=284%
DSF1_SGA	42	-0.105362	-0.82956	0.697115	0.837405	1	2832	tags=60%, list=44%, signal=105%
PROTEIN COMPLEX ASSEMBLY_BIO	86	-0.0669686	-0.827195	0.697248	0.840623	1	3966	tags=72%, list=61%, signal=184%
CHROMATIN BINDING_MOL	17	-0.159231	-0.827119	0.653125	0.839577	1	4124	tags=82%, list=64%, signal=227%
MCD1-73_SGA	20	-0.147377	-0.823893	0.660194	0.844401	1	179	tags=25%, list=3%, signal=26%
RTT109_SGA	71	-0.0787663	-0.823329	0.671233	0.844221	1	2951	tags=58%, list=46%, signal=105%
YKR075C_SGA	54	-0.0890372	-0.821131	0.767196	0.846896	1	3764	tags=72%, list=58%, signal=172%
YGR021W_SGA	62	-0.0810498	-0.820808	0.698113	0.846312	1	1295	tags=32%, list=20%, signal=40%
LYS20_SGA	30	-0.112667	-0.820545	0.68797	0.845606	1	5142	tags=93%, list=80%, signal=456%
MED8-51_SGA	128	-0.0537818	-0.818483	0.736111	0.848234	1	3571	tags=65%, list=55%, signal=142%
VPS51_SGA	156	-0.0481414	-0.818409	0.692308	0.84721	1	2880	tags=54%, list=45%, signal=95%
CLB1_SGA	22	-0.138833	-0.816433	0.717472	0.849518	1	586	tags=27%, list=9%, signal=30%
ARV1_SGA	79	-0.0723953	-0.813487	0.70229	0.853542	1	4488	tags=80%, list=70%, signal=258%
HKR1_SGA	24	-0.130885	-0.812012	0.70428	0.85488	1	3401	tags=71%, list=53%, signal=149%
DOA1_SGA	122	-0.0553962	-0.811918	0.764706	0.853857	1	3037	tags=57%, list=47%, signal=105%
WBP1-1_SGA	221	-0.0401952	-0.810094	0.733333	0.85583	1	2994	tags=55%, list=46%, signal=99%
PDS1-128_SGA	36	-0.104861	-0.809431	0.718367	0.855873	1	537	tags=22%, list=8%, signal=24%
ENT5_SGA	72	-0.0732009	-0.809412	0.748428	0.854735	1	2014	tags=43%, list=31%, signal=62%
SPC24-1_SGA	87	-0.0640814	-0.80821	0.772727	0.855739	1	1104	tags=28%, list=17%, signal=33%
PAU4_SGA	59	-0.0798026	-0.807157	0.748299	0.85648	1	3370	tags=64%, list=52%, signal=134%
KTR7_SGA	20	-0.140871	-0.806106	0.71875	0.857263	1	3409	tags=70%, list=53%, signal=148%
SMC6-9_SGA	61	-0.0808274	-0.805678	0.746988	0.856822	1	1537	tags=36%, list=24%, signal=47%
IDH2_SGA	60	-0.0814566	-0.801909	0.740113	0.862203	1	3209	tags=62%, list=50%, signal=121%
UDP-GLYCOSYLTRANSFERASE ACTIVITY_MOL	18	-0.148377	-0.801396	0.724359	0.861925	1	1639	tags=44%, list=25%, signal=59%
SLO1_SGA	22	-0.137551	-0.801066	0.727586	0.861358	1	5572	tags=100%, list=86%, signal=728%
CATABOLIC PROCESS_BIO	254	-0.0360244	-0.800141	0.730769	0.861781	1	3173	tags=58%, list=49%, signal=109%
SCD5_DAMP_SGA	26	-0.118974	-0.798137	0.745098	0.864074	1	5692	tags=100%, list=88%, signal=842%
REV3_SGA	37	-0.103074	-0.795787	0.737991	0.867021	1	3621	tags=70%, list=56%, signal=159%
TPA1_SGA	27	-0.124234	-0.795437	0.733871	0.866486	1	1022	tags=33%, list=16%, signal=39%
ZUO1_SGA	34	-0.10954	-0.79518	0.697479	0.865743	1	1092	tags=32%, list=17%, signal=39%
RAD50_SGA	34	-0.110215	-0.793548	0.700483	0.867432	1	3852	tags=74%, list=60%, signal=181%
HEM13_DAMP_SGA	32	-0.110995	-0.793364	0.709163	0.866575	1	2184	tags=50%, list=34%, signal=75%
RPL37B_SGA	29	-0.118316	-0.79334	0.71223	0.865458	1	2832	tags=62%, list=44%, signal=110%
ATG16_SGA	36	-0.103003	-0.79206	0.770213	0.866588	1	2602	tags=56%, list=40%, signal=93%
MMS1_SGA	35	-0.107925	-0.792019	0.737288	0.865486	1	1861	tags=43%, list=29%, signal=60%
BRR2_DAMP_SGA	27	-0.118934	-0.791139	0.711934	0.86585	1	5134	tags=93%, list=80%, signal=450%
HUR1_SGA	144	-0.0534937	-0.79105	0.746269	0.864872	1	4986	tags=85%, list=77%, signal=367%
RCK1_SGA	35	-0.106738	-0.790529	0.75	0.864559	1	3434	tags=69%, list=53%, signal=146%
DAL82_SGA	25	-0.128148	-0.789934	0.712766	0.864357	1	2782	tags=60%, list=43%, signal=105%
NUP57-E17_SGA	117	-0.0578414	-0.789739	0.755814	0.863512	1	1328	tags=30%, list=21%, signal=37%
ATP14_SGA	57	-0.0788127	-0.788592	0.78125	0.864298	1	902	tags=26%, list=14%, signal=30%
CELL DIVISION_BIO	167	-0.0449126	-0.787693	0.784314	0.864704	1	1165	tags=26%, list=18%, signal=31%
RPS24B_SGA	53	-0.085385	-0.784739	0.683333	0.868204	1	3939	tags=74%, list=61%, signal=187%
RPL37A_SGA	40	-0.10154	-0.784588	0.751196	0.867308	1	2823	tags=58%, list=44%, signal=102%
MONOVALENT INORGANIC CATION HOMEOSTASIS_BIO	22	-0.134803	-0.783962	0.740213	0.867159	1	2360	tags=55%, list=37%, signal=86%
CELL WALL METABOLIC PROCESS_BIO	21	-0.138655	-0.782589	0.768489	0.868269	1	2161	tags=52%, list=33%, signal=78%
YBR235W_SGA	34	-0.103868	-0.782464	0.773504	0.867279	1	1889	tags=44%, list=29%, signal=62%
ACETYL-COA METABOLIC PROCESS_BIO	26	-0.121346	-0.782332	0.750943	0.866342	1	1107	tags=35%, list=17%, signal=42%
SOL3_SGA	15	-0.164613	-0.781939	0.705015	0.865822	1	3373	tags=73%, list=52%, signal=153%
REGULATION OF KINASE ACTIVITY_BIO	16	-0.153575	-0.780889	0.7625	0.866263	1	4514	tags=88%, list=70%, signal=290%
TRNA MODIFICATION_BIO	16	-0.160248	-0.779507	0.744479	0.867376	1	5425	tags=100%, list=84%, signal=625%
AKL1_SGA	37	-0.100264	-0.778426	0.727273	0.868052	1	4219	tags=78%, list=65%, signal=225%
CMD1-8_SGA	86	-0.0662936	-0.778224	0.740458	0.86725	1	2558	tags=51%, list=40%, signal=84%
UBIQUITIN LIGASE COMPLEX_CEL	20	-0.138588	-0.777705	0.754448	0.867029	1	3383	tags=70%, list=52%, signal=147%
APL5_SGA	41	-0.0973736	-0.774868	0.799065	0.870623	1	5648	tags=98%, list=87%, signal=775%
APP1_SGA	19	-0.143176	-0.773388	0.754209	0.871781	1	3235	tags=68%, list=50%, signal=137%
DBP9_DAMP_SGA	60	-0.0796714	-0.772952	0.738854	0.871328	1	3233	tags=63%, list=50%, signal=126%
GLUCOSE TRANSPORT_BIO	20	-0.134323	-0.7706	0.738983	0.873874	1	2650	tags=60%, list=41%, signal=101%
CA21CHR5X4	126	-0.0528956	-0.769828	0.765432	0.873953	1	1784	tags=38%, list=28%, signal=52%
HYPHAL TIP_CEL	16	-0.15775	-0.769501	0.701299	0.873344	1	737	tags=31%, list=11%, signal=35%
INTRA-GOLGI VESICLE-MEDIATED TRANSPORT_BIO	18	-0.147413	-0.767136	0.765125	0.875971	1	1661	tags=44%, list=26%, signal=60%
CWT1_STATPHASE_DN	20	-0.134711	-0.766771	0.772414	0.875406	1	5590	tags=100%, list=87%, signal=743%
RNA METHYLTRANSFERASE ACTIVITY_MOL	15	-0.160224	-0.766614	0.769231	0.874535	1	5425	tags=100%, list=84%, signal=625%
REGULATION OF TRANSFERASE ACTIVITY_BIO	16	-0.153575	-0.76619	0.745033	0.87406	1	4514	tags=88%, list=70%, signal=290%
DBF4-3_SGA	27	-0.121271	-0.76593	0.770428	0.873325	1	550	tags=26%, list=9%, signal=28%
REGULATION OF PROTEIN KINASE ACTIVITY_BIO	16	-0.153575	-0.764861	0.76087	0.873972	1	4514	tags=88%, list=70%, signal=290%
CHLAMYDOSPORE DEVELOPMENT_BIO	17	-0.148421	-0.762417	0.763804	0.87665	1	4187	tags=82%, list=65%, signal=234%
TAF5-15_SGA	113	-0.0574769	-0.761299	0.747475	0.877237	1	3065	tags=58%, list=47%, signal=108%
MEC3_SGA	38	-0.0934644	-0.758516	0.775934	0.880385	1	191	tags=16%, list=3%, signal=16%
RPI1_SGA	27	-0.116229	-0.756711	0.815789	0.882008	1	2782	tags=59%, list=43%, signal=104%
CHROMATIN MODIFICATION_BIO	96	-0.0600619	-0.756491	0.836207	0.881196	1	4027	tags=72%, list=62%, signal=188%
LEO1_SGA	67	-0.0754536	-0.755169	0.769737	0.882039	1	4462	tags=81%, list=69%, signal=258%
HHT1_SGA	23	-0.124884	-0.754591	0.781457	0.881773	1	523	tags=26%, list=8%, signal=28%
GYP1_SGA	124	-0.0521146	-0.747234	0.738636	0.891706	1	2436	tags=48%, list=38%, signal=75%
EST1_SGA	31	-0.106323	-0.746939	0.804878	0.891005	1	3189	tags=65%, list=49%, signal=127%
UIP5_SGA	17	-0.145808	-0.746898	0.796875	0.889922	1	3358	tags=71%, list=52%, signal=147%
MDE1_SGA	18	-0.142324	-0.745703	0.790036	0.89048	1	2782	tags=61%, list=43%, signal=107%
MPS1-417_SGA	53	-0.0809557	-0.743897	0.803738	0.892141	1	3826	tags=72%, list=59%, signal=175%
ARF1_SGA	157	-0.0461683	-0.743743	0.813559	0.891248	1	5985	tags=98%, list=93%, signal=1312%
UPF3_SGA	72	-0.071635	-0.742897	0.789062	0.891414	1	4466	tags=81%, list=69%, signal=258%
RLP7_DAMP_SGA	97	-0.0573736	-0.741419	0.834862	0.892486	1	2880	tags=55%, list=45%, signal=97%
SMM1_SGA	37	-0.0928725	-0.740744	0.854251	0.89232	1	1031	tags=30%, list=16%, signal=35%
GLC3_SGA	15	-0.153336	-0.739719	0.79941	0.892704	1	459	tags=27%, list=7%, signal=29%
GLUCOSE TRANSPORTER ACTIVITY_MOL	20	-0.13345	-0.738336	0.831035	0.893589	1	274	tags=25%, list=4%, signal=26%
YAR029W_SGA	62	-0.0763744	-0.734629	0.828571	0.897515	1	3047	tags=60%, list=47%, signal=112%
VPS25_SGA	39	-0.09578	-0.732485	0.795122	0.899217	1	1229	tags=33%, list=19%, signal=41%
RVB2_DAMP_SGA	57	-0.0755288	-0.730306	0.812121	0.901144	1	3074	tags=60%, list=48%, signal=113%
HSL1_SGA	67	-0.0719277	-0.729324	0.866667	0.901335	1	1464	tags=34%, list=23%, signal=44%
CYTOKINETIC PROCESS_BIO	68	-0.0683563	-0.727646	0.864706	0.902457	1	1231	tags=29%, list=19%, signal=36%
AIM45_SGA	34	-0.0983478	-0.726379	0.834101	0.90312	1	2913	tags=59%, list=45%, signal=107%
YNL086W_SGA	62	-0.07263	-0.723434	0.839506	0.906029	1	2656	tags=53%, list=41%, signal=90%
PHOSPHOTRANSFERASE ACTIVITY, ALCOHOL GROUP AS ACCEPTOR_MOL	124	-0.0503283	-0.722743	0.827586	0.905801	1	4569	tags=80%, list=71%, signal=268%
SGS1_SGA	40	-0.0911203	-0.722018	0.8125	0.905744	1	1494	tags=38%, list=23%, signal=48%
RTG3_SGA	69	-0.06824	-0.719971	0.829932	0.907352	1	2742	tags=54%, list=42%, signal=92%
RAD30_SGA	49	-0.0816571	-0.71997	0.834146	0.90623	1	4198	tags=78%, list=65%, signal=220%
STP22_SGA	56	-0.0748445	-0.71763	0.861538	0.908151	1	2471	tags=52%, list=38%, signal=83%
YMR130W_SGA	25	-0.113568	-0.717343	0.832727	0.907417	1	3396	tags=68%, list=53%, signal=143%
PAU12_SGA	30	-0.105877	-0.715643	0.871698	0.908609	1	5268	tags=93%, list=82%, signal=505%
SFI1-3_SGA	17	-0.135585	-0.713518	0.843003	0.910222	1	3022	tags=65%, list=47%, signal=121%
GOLGI MEMBRANE_CEL	33	-0.097126	-0.706319	0.831858	0.918466	1	2432	tags=52%, list=38%, signal=82%
MDL2_SGA	49	-0.0785455	-0.705918	0.861538	0.917829	1	5638	tags=96%, list=87%, signal=751%
SAP185_SGA	32	-0.099561	-0.704976	0.879377	0.917847	1	2644	tags=56%, list=41%, signal=95%
SIN4_SGA	271	-0.0309867	-0.701646	0.916667	0.920747	1	6134	tags=99%, list=95%, signal=1892%
RPN12-1_SGA	118	-0.0473668	-0.698523	0.867347	0.923517	1	1209	tags=27%, list=19%, signal=33%
NEGATIVE REGULATION OF TRANSCRIPTION FROM RNA POLYMERASE II PROMOTER_BIO	38	-0.0896771	-0.693084	0.876106	0.928811	1	4678	tags=84%, list=72%, signal=304%
YTA7_SGA	110	-0.0508296	-0.692465	0.901099	0.928401	1	4316	tags=75%, list=67%, signal=224%
CHROMOSOME, PERICENTRIC REGION_CEL	20	-0.126321	-0.692293	0.853896	0.927485	1	5644	tags=100%, list=87%, signal=793%
AXIAL CELLULAR BUD SITE SELECTION_BIO	18	-0.133687	-0.690022	0.833333	0.928973	1	2830	tags=61%, list=44%, signal=109%
CDC2-7_SGA	127	-0.0504023	-0.689514	0.896104	0.928443	1	5159	tags=87%, list=80%, signal=426%
PKC1-TS_SGA	41	-0.0817656	-0.6864	0.909091	0.930915	1	3115	tags=61%, list=48%, signal=117%
MRS4_SGA	39	-0.0851979	-0.681343	0.865116	0.935469	1	2172	tags=46%, list=34%, signal=69%
KAE1_DAMP_SGA	28	-0.101379	-0.680378	0.900383	0.935358	1	1385	tags=36%, list=21%, signal=45%
YPT10_SGA	27	-0.102192	-0.675854	0.842105	0.939233	1	2184	tags=48%, list=34%, signal=72%
NUCLEAR UBIQUITIN LIGASE COMPLEX_CEL	19	-0.121181	-0.671936	0.908517	0.942261	1	3383	tags=68%, list=52%, signal=143%
PCL1_SGA	31	-0.0951931	-0.671699	0.89272	0.941379	1	4436	tags=81%, list=69%, signal=257%
RAD51_SGA	42	-0.0811593	-0.658723	0.915493	0.953447	1	1957	tags=43%, list=30%, signal=61%
SKS1_SGA	20	-0.11863	-0.657184	0.880309	0.953848	1	1229	tags=35%, list=19%, signal=43%
YSC83_SGA	36	-0.087474	-0.65692	0.90795	0.952936	1	4051	tags=75%, list=63%, signal=200%
ARC1_SGA	39	-0.0828767	-0.651274	0.924444	0.957316	1	4500	tags=85%, list=70%, signal=278%
RAD23_SGA	72	-0.0594969	-0.64551	0.945455	0.961597	1	5750	tags=96%, list=89%, signal=867%
JEM1_SGA	22	-0.106941	-0.634311	0.933333	0.970446	1	1328	tags=36%, list=21%, signal=46%
HXT17_SGA	21	-0.111298	-0.629187	0.916399	0.973526	1	2879	tags=62%, list=45%, signal=111%
STRUCTURE-SPECIFIC DNA BINDING_MOL	15	-0.131036	-0.625378	0.923077	0.975371	1	5613	tags=100%, list=87%, signal=764%
ALA1-1_SGA	60	-0.0631425	-0.622677	0.936416	0.97632	1	3115	tags=60%, list=48%, signal=115%
SNAP RECEPTOR ACTIVITY_MOL	19	-0.116344	-0.616898	0.9375	0.979489	1	4930	tags=89%, list=76%, signal=377%
SSE2_SGA	34	-0.0842647	-0.614459	0.948052	0.98005	1	1491	tags=35%, list=23%, signal=46%
TELOMERE ORGANIZATION AND BIOGENESIS_BIO	15	-0.124703	-0.613739	0.941748	0.979415	1	4653	tags=87%, list=72%, signal=310%
CYSTEINE-TYPE PEPTIDASE ACTIVITY_MOL	22	-0.105999	-0.607381	0.943609	0.982816	1	5775	tags=100%, list=89%, signal=945%
PGM2_SGA	31	-0.0866716	-0.604775	0.964706	0.983415	1	4668	tags=84%, list=72%, signal=301%
AAT2_DAMP_SGA	15	-0.120596	-0.602154	0.96131	0.983913	1	3723	tags=73%, list=58%, signal=173%
PSF1-1_SGA	61	-0.0630008	-0.600084	0.952941	0.984018	1	4708	tags=82%, list=73%, signal=300%
RMP1_DAMP_SGA	38	-0.0774657	-0.59772	0.9625	0.984304	1	2913	tags=58%, list=45%, signal=105%
TELOMERE MAINTENANCE_BIO	15	-0.124703	-0.596971	0.948882	0.983631	1	4653	tags=87%, list=72%, signal=310%
YBP2_SGA	36	-0.0767255	-0.591638	0.940909	0.985671	1	5538	tags=94%, list=86%, signal=660%
ALR1_DAMP_SGA	20	-0.10612	-0.58909	0.956811	0.985976	1	4642	tags=85%, list=72%, signal=302%
REGULATION OF A MOLECULAR FUNCTION_BIO	18	-0.10998	-0.58645	0.952555	0.986271	1	4514	tags=83%, list=70%, signal=276%
RUP1_SGA	34	-0.0779101	-0.585393	0.97561	0.985725	1	4518	tags=82%, list=70%, signal=273%
HHF1_SGA	37	-0.0774264	-0.583563	0.95082	0.98553	1	5960	tags=100%, list=92%, signal=1294%
FET5_SGA	31	-0.0822604	-0.582348	0.973282	0.985048	1	3174	tags=61%, list=49%, signal=120%
REGULATION OF CATALYTIC ACTIVITY_BIO	18	-0.10998	-0.573574	0.95302	0.988418	1	4514	tags=83%, list=70%, signal=276%
VAM3_SGA	58	-0.0590352	-0.571837	0.964072	0.988035	1	566	tags=17%, list=9%, signal=19%
PKH3_SGA	19	-0.101331	-0.571333	0.973064	0.987074	1	4603	tags=84%, list=71%, signal=293%
PGK1_DAMP_SGA	15	-0.115223	-0.562776	0.962733	0.989757	1	4661	tags=87%, list=72%, signal=311%
BUB1_SGA	37	-0.0770119	-0.561979	0.981395	0.988976	1	1861	tags=41%, list=29%, signal=57%
SWM1_SGA	35	-0.0751729	-0.552284	0.972973	0.991572	1	2379	tags=49%, list=37%, signal=76%
SHE1_SGA	42	-0.0665139	-0.552134	0.968468	0.990481	1	3474	tags=64%, list=54%, signal=138%
SPO12_SGA	39	-0.0658495	-0.538989	0.995413	0.993706	1	5414	tags=92%, list=84%, signal=568%
INCIPIENT CELLULAR BUD SITE_CEL	15	-0.109467	-0.53189	0.977778	0.9947	1	1213	tags=33%, list=19%, signal=41%
SAGA COMPLEX_CEL	17	-0.100456	-0.51661	0.990854	0.997264	1	648	tags=24%, list=10%, signal=26%
SEC39-2_SGA	22	-0.0866334	-0.5107	0.996441	0.997306	1	3893	tags=73%, list=60%, signal=183%
NDE1_SGA	16	-0.102185	-0.508219	0.993528	0.996658	1	4341	tags=81%, list=67%, signal=247%
LCB4_SGA	46	-0.0599607	-0.50727	1	0.995648	1	3275	tags=61%, list=51%, signal=123%
SYG1_SGA	30	-0.0734516	-0.502865	1	0.995271	1	5985	tags=100%, list=93%, signal=1364%
TUB3_SGA	37	-0.0655277	-0.489355	0.99569	0.996227	1	1092	tags=27%, list=17%, signal=32%
MTH1_SGA	21	-0.0815139	-0.459248	0.996516	0.998	1	2833	tags=57%, list=44%, signal=101%
