# Supplementary material for: A Novel Role for the Transcription Factor Cwt1p as a Negative Regulator of Nitrosative Stress in Candida albicans
Source: PLoS One. 2012 Aug 29;7(8):e43956. doi: 10.1371/journal.pone.0043956 (PMC3430608; doi:10.1371/journal.pone.0043956)
Supplement: Table S7 — Genes differentially expressed in cwt1 mutant after treatment with 0.1 mM DPTA NONOate during 15 min. (XLSX) [file pone.0043956.s008.xlsx]

## Sheet: Upregulated transcripts
Systematic	ratio	Common	Binding	Description	GO biological process	GO molecular function	GO cellular component
orf19.3707	4.73416	YHB1	11.168	Nitric oxide dioxygenase; acts in nitric oxide scavenging/detoxification; role in virulence in mouse; not essential for viability; similar to S. cerevisiae Yhb1p; transcription activated by NO, macrophage interaction; hyphal downregulated	GO:0009405 pathogenesis | GO:0009636 response to toxin | GO:0046210 nitric oxide catabolic process | GO:0052565 response to defense-related host nitric oxide production | GO:0006950 response to stress |	GO:0008941 nitric oxide dioxygenase activity | GO:0016966 nitric oxide reductase activity |	GO:0005829 cytosol | GO:0005759 mitochondrial matrix |
orf19.4716	4.10939	GDH3	1	Protein described as similar to NADP-glutamate dehydrogenase; hyphal downregulated expression; transcription is regulated by Nrg1p, Plc1p; downregulated by Efg1p; upregulated by Rim101p at pH 8; ciclopirox olamine induced	GO:0006537 glutamate biosynthetic process |	GO:0004354 glutamate dehydrogenase (NADP+) activity |	GO:0005739 mitochondrion | GO:0005634 nucleus | GO:0005625 soluble fraction |
orf19.2583.2	3.99124		1	Pseudogene; formerly an ORF Predicted by Annotation Working Group	GO:0006790 sulfur metabolic process |	GO:0015198 oligopeptide transporter activity |
orf19.5170	2.4635	ENA21	1.25529	Predicted ORF similar to S. cerevisiae sodium transporters Ena1p and Ena5p; Gcn4p-regulated; flucytosine, amphotericin B, or ketoconazole-induced; osmotic stress-induced; overlaps orf19.5170.1, which is annotated as a blocked reading frame	GO:0006814 sodium ion transport |	GO:0015662 ATPase activity, coupled to transmembrane movement of ions, phosphorylative mechanism |	GO:0005886 plasma membrane |
orf19.7106	2.22881		1.20326	Predicted ORF in Assemblies 19, 20 and 21	GO:0006623 protein targeting to vacuole |
orf19.780	2.20544	DUR1,2	1.12248	Urea amidolyase, contains urea carboxylase and allophanate hydrolase activities needed to hydrolyze urea to CO2; required for utilization of urea as nitrogen source and for hyphal switch in macrophages; transcription is regulated by Nrg1p
orf19.4381	2.07722	VTC3	1.14665	Putative polyphosphate synthetase; downregulated in core caspofungin response; Hog1p-induced; transcription is opaque-specific; fungal-specific (no human or murine homolog)	GO:0016237 microautophagy | GO:0008104 protein localization | GO:0007034 vacuolar transport | GO:0042144 vacuole fusion, non-autophagic |		GO:0033254 vacuolar transporter chaperone complex | GO:0005783 endoplasmic reticulum | GO:0005774 vacuolar membrane |
orf19.4342	2.00932		2.57931	Predicted ORF in Assemblies 19, 20 and 21	GO:0015918 sterol transport | GO:0006357 regulation of transcription from RNA polymerase II promoter |	GO:0003700 transcription factor activity | GO:0003704 specific RNA polymerase II transcription factor activity |	GO:0005634 nucleus |
orf19.2231	2.0076		1	Predicted ORF in Assemblies 19, 20 and 21
orf19.6570	1.99199	NUP	1.03055	Nucleoside permease; adenosine and guanosine are substrates, whereas cytidine, adenine, guanine, uridine, uracil are not; similar to a nucleoside permease of S. pombe; possibly processed by Kex2p	GO:0015858 nucleoside transport |	GO:0015506 nucleoside |	GO:0016020 membrane |
orf19.5784	1.98201		1.74456	Predicted ORF in Assemblies 19, 20 and 21
orf19.3293	1.96265		1	Predicted ORF in Assemblies 19, 20 and 21	GO:0000038 very-long-chain fatty acid metabolic process |	GO:0016491 oxidoreductase activity |	GO:0005739 mitochondrion | GO:0005789 endoplasmic reticulum membrane |
orf19.670.2	1.94611		2.19503	ORF Predicted by Annotation Working Group
orf19.5645	1.94339	MET15	1.20861	O-acetylhomoserine O-acetylserine sulfhydrylase; involved in sulfur amino acid biosynthesis; immunogenic; Hog1p, biofilm, possibly adherence-induced; brown colony color of homozygous mutant in Pb(2+) medium is visual selection marker	GO:0009086 methionine biosynthetic process | GO:0042493 response to drug |	GO:0003961 O-acetylhomoserine aminocarboxypropyltransferase activity | GO:0004124 cysteine synthase activity |	GO:0030446 hyphal cell wall | GO:0005625 soluble fraction | GO:0005829 cytosol | GO:0001950 plasma membrane enriched fraction | GO:0005737 cytoplasm |
orf19.1359	1.9366		1.26228	Predicted ORF in Assemblies 19, 20 and 21
orf19.5524	1.93627		1.36978	Predicted ORF in Assemblies 19, 20 and 21; possibly spurious ORF (Annotation Working Group prediction)
orf19.5288	1.90597	IFE2	1.24926	Protein described as an alcohol dehydrogenase; decreased expression in hyphae compared to yeast-form cells; Efg1p-regulated; fluconazole-induced; Hog1p-induced; increased expression in response to prostaglandins	GO:0019650 glucose catabolic process to butanediol |	GO:0000721 (R,R)-butanediol dehydrogenase activity |	GO:0005737 cytoplasm |
orf19.7297	1.90055		1.07253	Predicted ORF in Assemblies 19, 20 and 21; Hog1p-induced; Gcn4p-regulated; protein level decreased in stationary phase cultures			GO:0005737 cytoplasm |
orf19.655	1.8715	PHO84	1.0701	Protein similar to high-affinity phosphate transporters; expression is regulated upon white-opaque switching or biofilm formation; Hog1p, ciclopirox olamine or alkaline induced; caspofungin or stress repressed; upregulated in RHE model	GO:0006817 phosphate transport | GO:0006797 polyphosphate metabolic process | GO:0006828 manganese ion transport |	GO:0048249 high affinity phosphate transmembrane transporter activity | GO:0005384 manganese ion transmembrane transporter activity | GO:0005315 inorganic phosphate transmembrane transporter activity |	GO:0005887 integral to plasma membrane | GO:0016020 membrane |
orf19.2896	1.85992	SOU1	1.07444	Enzyme involved in utilization of L-sorbose; has sorbitol dehydrogenase, fructose reductase, and sorbose reductase activities; has NAD-binding site motif; transcriptional regulation affected by chromosome 5 copy number	GO:0042850 L-sorbose catabolic process | GO:0009062 fatty acid catabolic process |	GO:0008670 2,4-dienoyl-CoA reductase (NADPH) activity | GO:0032115 sorbose reductase activity | GO:0050085 mannitol 2-dehydrogenase (NADP+) activity |	GO:0005782 peroxisomal matrix |
orf19.5917	1.8434	STP3	1.05979	Transcription factor; regulates SAP2, OPT1 expression and thereby protein catabolism for nitrogen source; activated via amino-acid-induced proteolytic processing; macrophage/pseudohyphal-repressed	GO:0006388 tRNA splicing, via endonucleolytic cleavage and ligation | GO:0045944 positive regulation of transcription from RNA polymerase II promoter | GO:0045732 positive regulation of protein catabolic process |	GO:0003704 specific RNA polymerase II transcription factor activity |	GO:0005737 cytoplasm | GO:0005634 nucleus |
orf19.6257	1.84297	GLT1	1	Putative glutamate synthase; alkaline downregulated; transcription is downregulated in both intermediate and mature biofilms	GO:0006537 glutamate biosynthetic process |	GO:0016040 glutamate synthase (NADH) activity |	GO:0005739 mitochondrion |
orf19.5156	1.80587		1	Predicted ORF in Assemblies 19, 20 and 21; has six putative membrane-spanning regions; similar to S. cerevisiae Yjl097p, which is required for growth	GO:0007034 vacuolar transport | GO:0030148 sphingolipid biosynthetic process |	GO:0004300 enoyl-CoA hydratase activity |	GO:0016021 integral to membrane | GO:0000329 fungal-type vacuole membrane | GO:0030176 integral to endoplasmic reticulum membrane |
orf19.5565	1.78897		1.40715	Putative 3-hydroxyisobutyrate dehydrogenase
orf19.3672	1.78889	GAL10	1.02102	UDP-glucose 4-epimerase, required for galactose utilization; mutant shows cell wall defects and increased filamentation; fluconazole-induced; protein detected by mass spec in stationary phase cultures	GO:0030447 filamentous growth | GO:0006979 response to oxidative stress | GO:0009272 fungal-type cell wall biogenesis | GO:0001403 invasive growth in response to glucose limitation | GO:0019388 galactose catabolic process | GO:0033499 galactose catabolic process via UDP-galactose |	GO:0003978 UDP-glucose 4-epimerase activity | GO:0004034 aldose 1-epimerase activity |	GO:0005737 cytoplasm | GO:0005625 soluble fraction |
orf19.4239	1.74088		1	Predicted ORF in Assemblies 19, 20 and 21; possibly spurious ORF (Annotation Working Group prediction)
orf19.7013	1.73883		1	Predicted ORF in Assemblies 19, 20 and 21
orf19.3325	1.73189		1.10522	Protein described as glycogen synthesis initiator; regulated by Efg1p and Efh1p; Hog1p-downregulated; shows colony morphology-related gene regulation by Ssn6p; increased expression in response to prostaglandins
orf19.2939	1.72388		1.22063	Predicted ORF in Assemblies 19, 20 and 21			GO:0005739 mitochondrion |
orf19.3675	1.71889	GAL7	1.23696	Predicted ORF in Assemblies 19, 20 and 21; macrophage/pseudohyphal-repressed	GO:0033499 galactose catabolic process via UDP-galactose |	GO:0017103 UTP | GO:0008108 UDP-glucose |	GO:0005737 cytoplasm |
orf19.5809	1.70983		1	Putative arylformamidase, enzyme of the NAD biosynthesis pathway; Gcn4p-regulated	GO:0009435 NAD biosynthetic process | GO:0034354 de novo NAD biosynthetic process from tryptophan | GO:0034276 kynurenic acid biosynthetic process |	GO:0004061 arylformamidase activity | GO:0016212 kynurenine-oxoglutarate transaminase activity |	GO:0005739 mitochondrion |
orf19.1430	1.70821		1.00157	Predicted ORF in Assemblies 19, 20 and 21
orf19.4090.1	1.70569		1.14283	ORF Predicted by Annotation Working Group	GO:0007035 vacuolar acidification | GO:0070072 vacuolar proton-transporting V-type ATPase complex assembly |		GO:0005789 endoplasmic reticulum membrane |
orf19.2298	1.70045		1.0969	Predicted ORF in Assemblies 19, 20 and 21	GO:0007049 cell cycle | GO:0006487 protein amino acid N-linked glycosylation |	GO:0004579 dolichyl-diphosphooligosaccharide-protein glycotransferase activity |	GO:0005635 nuclear envelope | GO:0008250 oligosaccharyltransferase complex | GO:0005886 plasma membrane |
orf19.1774	1.6983		1	Predicted ORF in Assemblies 19, 20 and 21; transcription is upregulated in an RHE model of oral candidiasis; virulence-group-correlated expression	GO:0042183 formate catabolic process |	GO:0008863 formate dehydrogenase activity |
orf19.2877	1.69579	PDC11	1.54362	Protein similar to pyruvate decarboxylase; antigenic; at hyphal cell surface, not yeast-form cells; soluble in hyphae; regulated by Gcn4p, Efg1p, Efh1p; fluconazole-, farnesol-, biofilm-induced; repressed upon amino acid starvation	GO:0006569 tryptophan catabolic process | GO:0000949 aromatic amino acid family catabolic process to alcohol via Ehrlich pathway | GO:0019655 glucose catabolic process to ethanol | GO:0006559 L-phenylalanine catabolic process | GO:0006090 pyruvate metabolic process |	GO:0004737 pyruvate decarboxylase activity |	GO:0009986 cell surface | GO:0030446 hyphal cell wall | GO:0005625 soluble fraction | GO:0005829 cytosol | GO:0005634 nucleus | GO:0005886 plasma membrane |
orf19.2891	1.69135		1	Predicted ORF in Assemblies 19, 20 and 21	GO:0016558 protein import into peroxisome matrix | GO:0006515 misfolded or incompletely synthesized protein catabolic process | GO:0006979 response to oxidative stress |	GO:0016887 ATPase activity |	GO:0005743 mitochondrial inner membrane |
orf19.314	1.68139		1.01495	Predicted ORF in Assemblies 19, 20 and 21	GO:0016575 histone deacetylation |	GO:0016564 transcription repressor activity |	GO:0016580 Sin3 complex |
orf19.6249	1.6777	HAK1	1	Putative potassium transporter; similar to Schwanniomyces occidentalis Hak1p; amphotericin B induced; transcriptionally induced upon phagocytosis by macrophage	GO:0006813 potassium ion transport |	GO:0015079 potassium ion transmembrane transporter activity |
orf19.6459	1.67712	DPP3	1.10143	Protein similar to S. cerevisiae pyrophosphate phosphatase Dpp1p; required for farnesol biosynthesis; downregulated in response to 17-beta-estradiol, ethynyl estradiol	GO:0006715 farnesol biosynthetic process | GO:0006644 phospholipid metabolic process |	GO:0008195 phosphatidate phosphatase activity | GO:0000810 diacylglycerol pyrophosphate phosphatase activity |	GO:0005783 endoplasmic reticulum | GO:0000329 fungal-type vacuole membrane |
orf19.2957	1.65506		1	Predicted ORF in Assemblies 19, 20 and 21; transcription is induced in response to alpha pheromone in SpiderM medium			GO:0005886 plasma membrane |
orf19.2237	1.65395	SPR1	1	Putative GPI-anchored protein; not essential for viability; similar to S. cerevisiae Spr1p, which is a sporulation-specific exo-1,3-beta-glucanase		GO:0004338 glucan 1,3-beta-glucosidase activity |	GO:0009986 cell surface | GO:0009277 fungal-type cell wall |
orf19.385	1.63556	GCV2	1.01293	Putative protein of glycine catabolism; downregulated by Efg1p; Hog1p-induced; upregulated by Rim101p at acid pH; transcription is activated in the presence of elevated CO2; protein detected by mass spec in stationary phase cultures	GO:0006546 glycine catabolic process | GO:0019464 glycine decarboxylation via glycine cleavage system | GO:0006730 one-carbon metabolic process |	GO:0004375 glycine dehydrogenase (decarboxylating) activity |	GO:0005739 mitochondrion |
orf19.3870	1.63228	ADE13	1	Enzyme of adenine biosynthesis; soluble protein in hyphae; not induced during GCN response, in contrast to the S. cerevisiae ortholog; repressed by nitric oxide	GO:0006144 purine base metabolic process | GO:0006189 'de novo' IMP biosynthetic process |	GO:0004018 N6-(1,2-dicarboxyethyl)AMP AMP-lyase (fumarate-forming) activity |	GO:0005625 soluble fraction |
orf19.2947	1.63054	SNZ1	1.01883	Detected in stationary phase cultures; soluble in hyphae; induced on yeast to hyphal switch, in response to 3-aminotriazole, or in azole-resistant strain overexpressing MDR1; regulated by Gcn4p, macrophage; no human/murine homolog	GO:0008614 pyridoxine metabolic process |	GO:0005515 protein binding |	GO:0005625 soluble fraction | GO:0005737 cytoplasm |
orf19.4311	1.6292	YNK1	1.18984	Nucleoside diphosphate kinase (NDP kinase); homo-hexameric; soluble protein in hyphae; flucytosine induced; biofilm induced; macrophage-induced protein; protein detected by mass spec in stationary phase cultures	GO:0006165 nucleoside diphosphate phosphorylation | GO:0009142 nucleoside triphosphate biosynthetic process | GO:0006974 response to DNA damage stimulus |	GO:0004550 nucleoside diphosphate kinase activity |	GO:0005625 soluble fraction | GO:0005886 plasma membrane | GO:0005829 cytosol | GO:0005758 mitochondrial intermembrane space |
orf19.3554	1.62236	AAT1	3.56109	Protein described as aspartate aminotransferase; soluble protein in hyphae; macrophage-induced protein; alkaline upregulated; amphotericin B repressed; gene used for strain identification by multilocus sequence typing, farnesol-induced	GO:0006536 glutamate metabolic process | GO:0006533 aspartate catabolic process |	GO:0004069 L-aspartate |	GO:0005625 soluble fraction | GO:0005737 cytoplasm |
orf19.1148	1.61726		1.0226	Predicted ORF in Assemblies 19, 20 and 21
orf19.485	1.61345		1.41199	Predicted ORF in Assemblies 19, 20 and 21	GO:0043161 proteasomal ubiquitin-dependent protein catabolic process | GO:0007020 microtubule nucleation | GO:0007103 spindle pole body duplication in nuclear envelope |	GO:0005200 structural constituent of cytoskeleton |	GO:0005643 nuclear pore | GO:0070390 transcription export complex 2 | GO:0000111 nucleotide-excision repair factor 2 complex | GO:0005825 half bridge of spindle pole body |
orf19.2738	1.61024	SUL2	1	Protein described as a sulfate transporter; transcription is negatively regulated by Sfu1p; induced upon biofilm formation; amphotericin B induced	GO:0008272 sulfate transport | GO:0055085 transmembrane transport |	GO:0015116 sulfate transmembrane transporter activity |	GO:0005886 plasma membrane |
orf19.4024	1.59951	RIB5	1.04393	Putative riboflavin synthase; fungal-specific (no human or murine homolog); farnesol-downregulated; protein detected by mass spec in exponential and stationary phase cultures	GO:0009231 riboflavin biosynthetic process |	GO:0004746 riboflavin synthase activity |	GO:0005625 soluble fraction |
orf19.7366	1.59945		1.15603	Predicted ORF in Assemblies 19, 20 and 21			GO:0005730 nucleolus |
orf19.5763	1.59338		1.73979	Predicted ORF in Assemblies 19, 20 and 21	GO:0009062 fatty acid catabolic process |	GO:0008670 2,4-dienoyl-CoA reductase (NADPH) activity |	GO:0005782 peroxisomal matrix |
orf19.6396	1.59127		1	Putative patatin-like phospholipase; similar to S. cerevisiae Yml059p, which is predicted to be a membrane protein: antigenic during human oral infection	GO:0009405 pathogenesis | GO:0034638 phosphatidylcholine catabolic process |	GO:0004622 lysophospholipase activity |	GO:0005783 endoplasmic reticulum |
orf19.946	1.59004	MET14	1	Predicted ORF in Assemblies 19, 20 and 21; predicted role in sulfur metabolism; induced upon biofilm formation; possibly adherence-induced	GO:0000103 sulfate assimilation | GO:0006555 methionine metabolic process | GO:0042493 response to drug |	GO:0004020 adenylylsulfate kinase activity |	GO:0005622 intracellular |
orf19.4618	1.5865	FBA1	1.55011	Putative fructose-bisphosphate aldolase; enzyme of glycolysis; antigenic in murine or human infection; regulated on yeast-hyphal switch; induced by Efg1p, Gcn4p, Hog1p, biofilm growth, or fluconazole; phagocytosis-repressed; fungal-specific	GO:0051701 interaction with host | GO:0044416 induction by symbiont of host defense response | GO:0006096 glycolysis | GO:0006094 gluconeogenesis |	GO:0005515 protein binding | GO:0004332 fructose-bisphosphate aldolase activity |	GO:0009986 cell surface | GO:0009277 fungal-type cell wall | GO:0030446 hyphal cell wall | GO:0005625 soluble fraction | GO:0005829 cytosol | GO:0005739 mitochondrion | GO:0005886 plasma membrane |
orf19.6077	1.57249		1.09376	Predicted ORF in Assemblies 19, 20 and 21; shows colony morphology-related gene regulation by Ssn6p			GO:0001950 plasma membrane enriched fraction |
orf19.1063	1.56473		1.22214	Predicted ORF in Assemblies 19, 20 and 21	GO:0006506 GPI anchor biosynthetic process |	GO:0004584 dolichyl-phosphate-mannose-glycolipid alpha-mannosyltransferase activity |	GO:0005739 mitochondrion | GO:0030176 integral to endoplasmic reticulum membrane | GO:0031501 mannosyltransferase complex |
orf19.2033	1.56103	PGA19	1.10883	Putative GPI-anchored protein; not essential for viability; macrophage-induced gene			GO:0009986 cell surface |
orf19.5750	1.55733	SHM2	1.21286	Cytoplasmic serine hydroxymethyltransferase; complements the glycine auxotrophy of an S. cerevisiae shm1 null shm2 null gly1-1 triple mutant; antigenic in human; soluble protein in hyphae; farnesol-upregulated in biofilm	GO:0006730 one-carbon metabolic process | GO:0006544 glycine metabolic process |	GO:0004372 glycine hydroxymethyltransferase activity |	GO:0005737 cytoplasm | GO:0005625 soluble fraction | GO:0043332 mating projection tip | GO:0001950 plasma membrane enriched fraction |
orf19.3651	1.55341	PGK1	2.12708	Phosphoglycerate kinase; enzyme of glycolysis; localizes to cell wall and to cytoplasm; antigenic during murine or human systemic infection; biofilm, Hog1p, GCN-induced; downregulated upon phagocytosis; possible N-glycosylation at N349	GO:0006096 glycolysis | GO:0051701 interaction with host | GO:0044416 induction by symbiont of host defense response | GO:0006094 gluconeogenesis |	GO:0004618 phosphoglycerate kinase activity | GO:0005515 protein binding |	GO:0009986 cell surface | GO:0009277 fungal-type cell wall | GO:0009897 external side of plasma membrane | GO:0005737 cytoplasm | GO:0030446 hyphal cell wall | GO:0005625 soluble fraction | GO:0001950 plasma membrane enriched fraction | GO:0005739 mitochondrion | GO:0005886 plasma membrane |
orf19.7585	1.55338	INO1	1.4919	Inositol-1-phosphate synthase; enzyme of inositol biosynthesis; antigenic in human; repressed by farnesol (in biofilm) or caspofungin; regulated during planktonic growth; upstream inositol/choline regulatory element; glycosylation predicted	GO:0006021 inositol biosynthetic process |	GO:0004512 inositol-3-phosphate synthase activity |	GO:0009986 cell surface | GO:0030446 hyphal cell wall | GO:0005737 cytoplasm |
orf19.5606	1.55019		1.60928	Predicted ORF in Assemblies 19, 20 and 21
orf19.3526	1.54287	ITR1	1	Inositol transporter required for uptake of exogenous inositol; major facilitator superfamily; 12 probable transmembrane motifs; expressed in rich medium with 2% glucose; fluconazole, caspofungin downregulated	GO:0015758 glucose transport | GO:0015798 myo-inositol transport | GO:0008643 carbohydrate transport |	GO:0005355 glucose transmembrane transporter activity | GO:0005365 myo-inositol transmembrane transporter activity | GO:0051119 sugar transmembrane transporter activity |	GO:0005887 integral to plasma membrane | GO:0016020 membrane |
orf19.7196	1.54158		1.38303	Protein described as a vacuolar protease; upregulated in the presence of human neutrophils	GO:0030435 sporulation resulting in formation of a cellular spore | GO:0009267 cellular response to starvation | GO:0007039 vacuolar protein catabolic process |	GO:0004175 endopeptidase activity |	GO:0000324 fungal-type vacuole |
orf19.539	1.5398	LAP3	1.14705	Protein described as an aminopeptidase; transcription is positively regulated by Sfu1p; transcription is repressed in response to alpha pheromone in SpiderM medium; clade-associated gene expression; virulence-group-correlated expression	GO:0043418 homocysteine catabolic process | GO:0046677 response to antibiotic |	GO:0004177 aminopeptidase activity | GO:0003676 nucleic acid binding | GO:0008234 cysteine-type peptidase activity | GO:0030528 transcription regulator activity |	GO:0005739 mitochondrion |
orf19.1529	1.53851		1.38052	Predicted ORF in Assemblies 19, 20 and 21; macrophage-induced gene; possibly spurious ORF (Annotation Working Group prediction)
orf19.1930	1.5346	CFL5	1.17158	Protein similar to ferric reductase Fre10p; expression greater in low iron; negatively regulated by Sfu1p; ciclopirox olamine, flucytosine induced; amphotericin B repressed; transcription is positively regulated by Tbf1p	GO:0015892 siderophore-iron transport |	GO:0000293 ferric-chelate reductase activity |	GO:0005886 plasma membrane |
orf19.7284	1.52905	ASR2	1.15243	Gene regulated by cAMP and by osmotic stress; greater mRNA abundance observed in a cyr1 or ras1 homozygous null mutant than in wild type; protein detected by mass spec in stationary phase cultures
orf19.2608	1.5269	ADH5	1.45619	Putative alcohol dehydrogenase; soluble protein in hyphae; expression is regulated upon white-opaque switching; fluconazole-induced; antigenic during murine systemic infection; regulated by Nrg1p, Tup1p; macrophage-downregulated protein	GO:0006113 fermentation | GO:0006067 ethanol metabolic process | GO:0042710 biofilm formation |	GO:0004022 alcohol dehydrogenase (NAD) activity |	GO:0005625 soluble fraction | GO:0005737 cytoplasm |
orf19.2454	1.52294	PHO87	1.00482	Protein similar to phosphate permeases; transcription is negatively regulated by Rim101p at pH 8; expression is regulated upon white-opaque switching; caspofungin repressed; biofilm-regulated; virulence-group-correlated expression	GO:0006817 phosphate transport |	GO:0015114 phosphate transmembrane transporter activity |	GO:0016020 membrane |
orf19.689	1.52045	PLB1	1.04875	Phospholipase B; required for wild-type host cell penetration and for wild-type virulence in mouse model of systemic infection; Hog1p-induced; predicted signal sequence, N-glycosylation, and possible Y phosphorylation site, not GPI anchor	GO:0009405 pathogenesis | GO:0044001 migration in host | GO:0030384 phosphoinositide metabolic process |	GO:0004622 lysophospholipase activity |	GO:0005576 extracellular region | GO:0005886 plasma membrane |
orf19.2737	1.52008		1	Predicted ORF in Assemblies 19, 20 and 21
orf19.2531	1.51438	CSP37	1.17345	Plasma membrane, hyphal cell wall protein; role in progression of murine systemic infection; predicted P-loop, divalent cation binding, N-glycosylation sites; expressed in yeast and hyphae; hyphal downregulated; lacks S. cerevisiae homolog	GO:0009405 pathogenesis | GO:0006461 protein complex assembly | GO:0006888 ER to Golgi vesicle-mediated transport |		GO:0016021 integral to membrane | GO:0005886 plasma membrane | GO:0009986 cell surface | GO:0005624 membrane fraction | GO:0030446 hyphal cell wall | GO:0005625 soluble fraction |
orf19.3049	1.50916		1	Predicted ORF in Assemblies 19, 20 and 21	GO:0006468 protein amino acid phosphorylation | GO:0030476 ascospore wall assembly |	GO:0004674 protein serine/threonine kinase activity |	GO:0005634 nucleus | GO:0005737 cytoplasm | GO:0005628 prospore membrane |
orf19.3435	1.5053		1.35689	Predicted ORF in Assemblies 19, 20 and 21
orf19.7580	1.5023		1.00162	Predicted ORF in Assemblies 19, 20 and 21

## Sheet: Downregulated transcripts
Systematic	Expression ratio cwt1/wt	Common	Binding	Description	GO biological process	GO molecular function	GO cellular component
orf19.6792	0.0705201	RRD1	1.25991	Predicted ORF in Assemblies 19, 20 and 21; caspofungin induced	GO:0006970 response to osmotic stress | GO:0006281 DNA repair | GO:0030472 mitotic spindle organization in nucleus | GO:0000082 G1/S transition of mitotic cell cycle |	GO:0003755 peptidyl-prolyl cis-trans isomerase activity | GO:0008601 protein phosphatase type 2A regulator activity |	GO:0000267 cell fraction | GO:0005634 nucleus | GO:0005737 cytoplasm |
orf19.1409.2	0.072858		1	ORF added to Assembly 21 based on comparative genome analysis
orf19.4664	0.0745939		1.07481	Predicted ORF in Assemblies 19, 20 and 21	GO:0016573 histone acetylation | GO:0048869 cellular developmental process |	GO:0043166 H4/H2 histone acetyltransferase activity |	GO:0005634 nucleus | GO:0005737 cytoplasm |
orf19.5616	0.0747506		1.49902	Predicted ORF in Assemblies 19, 20 and 21
orf19.329	0.0793212		1.03363	Predicted ORF in Assemblies 19, 20 and 21	GO:0000398 nuclear mRNA splicing, via spliceosome |	GO:0003723 RNA binding |	GO:0000243 commitment complex |
orf19.7111.1	0.0861229	SOD3	1	Cytosolic manganese-containing superoxide dismutase, involved in protection against oxidative stress; transcription downregulated by treatment with ciclopirox olamine, induced during stationary phase when SOD1 expression is repressed	GO:0006979 response to oxidative stress | GO:0006800 oxygen and reactive oxygen species metabolic process |	GO:0004784 superoxide dismutase activity |	GO:0005829 cytosol | GO:0005759 mitochondrial matrix |
orf19.2836	0.0864147		1.11513	Predicted ORF in Assemblies 19, 20 and 21
orf19.4465	0.0873324		1	Predicted ORF in Assemblies 19, 20 and 21; possibly spurious ORF (Annotation Working Group prediction)
orf19.3310	0.0879739		1	Predicted ORF in Assemblies 19, 20 and 21; possibly spurious ORF (Annotation Working Group prediction)
orf19.3760	0.0897322	DLH1	1.00689	Functional homolog of S. cerevisiae Dmc1p, which is a meiosis-specific protein	GO:0000709 meiotic joint molecule formation |	GO:0003690 double-stranded DNA binding | GO:0003697 single-stranded DNA binding |	GO:0000794 condensed nuclear chromosome |
orf19.1026.1	0.0925819		1	ORF added to Assembly 21 based on comparative genome analysis
orf19.3764	0.0927325	GSG1	1	Protein not essential for viability; similar to S. cerevisiae Gsg1p, which is a subunit of the TRAPP complex involved in targeting of ER-to-Golgi transport vesicles	GO:0007126 meiosis | GO:0006888 ER to Golgi vesicle-mediated transport |		GO:0030008 TRAPP complex |
orf19.137	0.0943684		1.57168	Predicted ORF in Assemblies 19, 20 and 21; transcription is induced in response to alpha pheromone in SpiderM medium			GO:0005811 lipid particle |
orf19.4406	0.095433		1.1509	Predicted ORF in Assemblies 19, 20 and 21			GO:0005739 mitochondrion |
orf19.1638	0.095695		1.0658	Predicted ORF in Assemblies 19, 20 and 21	GO:0006914 autophagy | GO:0006888 ER to Golgi vesicle-mediated transport |	GO:0005096 GTPase activator activity |	GO:0030127 COPII vesicle coat |
orf19.1324	0.0961187	RAD2	1.09963	Ortholog of S. cerevisiae RAD2, nucleotide excision repair nuclease; null mutant is extremely sensitive to UV irradiation; transcription is upregulated upon interaction with macrophages	GO:0006295 nucleotide-excision repair, DNA incision, 3'-to lesion | GO:0009411 response to UV | GO:0006366 transcription from RNA polymerase II promoter |	GO:0000014 single-stranded DNA specific endodeoxyribonuclease activity |	GO:0000112 nucleotide-excision repair factor 3 complex |
orf19.3995	0.115066	RIM13	1.09313	Probable protease involved in the pH response pathway, likely to mediate activation of the transcription factor Rim101p via C-terminal cleavage; required for alkaline pH-induced hyphal growth and for normal levels of chlamydospore formation	GO:0001410 chlamydospore formation | GO:0030448 hyphal growth | GO:0009268 response to pH | GO:0016485 protein processing | GO:0009405 pathogenesis |	GO:0004198 calcium-dependent cysteine-type endopeptidase activity |
orf19.2590	0.122986		1	Putative protein of unknown function, transcription is upregulated in clinical isolates from HIV+ patients with oral candidiasis; predicted ORF in Assemblies 19, 20 and 21	GO:0009102 biotin biosynthetic process |	GO:0004141 dethiobiotin synthase activity |	GO:0005737 cytoplasm |
orf19.5179	0.126913	LIP5	1.23971	Secreted lipase, member of differentially expressed lipase gene family with possible roles in nutrition and acidic microenvironment; LIP5 and LIP8 expressed at all stages of mucosal and systemic infection; affects filamentous growth	GO:0016042 lipid catabolic process | GO:0030447 filamentous growth |	GO:0016298 lipase activity |	GO:0005576 extracellular region |
orf19.3264.1	0.131227		1	ORF added to Assembly 21 based on comparative genome analysis
orf19.3626.1	0.131498		1	ORF added to Assembly 21 based on comparative genome analysis
orf19.1124	0.131918		1	Predicted ORF in Assemblies 19, 20 and 21
orf19.1486	0.132902		1.14129	Predicted ORF in Assemblies 19, 20 and 21; possibly spurious ORF (Annotation Working Group prediction)
orf19.1440.1	0.133756		1	ORF added to Assembly 21 based on comparative genome analysis
orf19.2472.1	0.135106		1	ORF added to Assembly 21 based on comparative genome analysis
orf19.6833.2	0.136242		1.06169	ORF Predicted by Annotation Working Group			GO:0005737 cytoplasm |
orf19.634	0.146138		1.24863	Predicted ORF in Assemblies 19, 20 and 21; possibly spurious ORF (Annotation Working Group prediction)
orf19.216.1	0.150943		1	ORF added to Assembly 21 based on comparative genome analysis
orf19.4783	0.156689		1.28951	Predicted ORF in Assemblies 19, 20 and 21
orf19.3639	0.157055		1.36597	Predicted ORF in Assemblies 19, 20 and 21	GO:0006307 DNA dealkylation |	GO:0003905 alkylbase DNA N-glycosylase activity |
orf19.3907	0.161967		1.20613	Predicted ORF in Assemblies 19, 20 and 21
orf19.2313	0.411601		1.02189	Predicted ORF in Assemblies 19, 20 and 21
orf19.6551	0.423953		1.18921	Predicted ORF in Assemblies 19, 20 and 21	GO:0006906 vesicle fusion | GO:0006891 intra-Golgi vesicle-mediated transport | GO:0042493 response to drug |		GO:0016021 integral to membrane |
orf19.6202	0.438064	RBT4	1	Similar to plant pathogenesis-related proteins; required for virulence in mouse systemic, rabbit corneal infections; not required for filamentation; secretion signal; TUP1/RFG1/SSN6/HOG1 repressed; serum, hyphal, pheromone, alkaline-induced	GO:0009405 pathogenesis | GO:0042493 response to drug |		GO:0005576 extracellular region | GO:0005635 nuclear envelope | GO:0005783 endoplasmic reticulum |
orf19.4082	0.447598	DDR48	1.03402	Immunogenic stress-associated protein; regulated by filamentous growth pathways; induced by benomyl, caspofungin, or in azole-resistant strain; Hog1p, farnesol, alkaline downregulated; similar to S. cerevisiae Ddr48p	GO:0006950 response to stress | GO:0030448 hyphal growth | GO:0006979 response to oxidative stress |		GO:0030446 hyphal cell wall |
orf19.5767	0.453879		1	Predicted ORF in Assemblies 19, 20 and 21	GO:0000398 nuclear mRNA splicing, via spliceosome |	GO:0003723 RNA binding |	GO:0005686 U2 snRNP |
orf19.3241	0.464442		1.36825	Predicted ORF in Assemblies 19, 20 and 21			GO:0000329 fungal-type vacuole membrane |
orf19.5604	0.473551	MDR1	2.85008	Multidrug efflux pump of plasma membrane; member of the MDR family of major facilitator transporter superfamily; methotrexate is preferred substrate; overexpression in drug-resistant clinical isolates confers fluconazole resistance	GO:0006855 multidrug transport | GO:0046618 drug export | GO:0042493 response to drug | GO:0015903 fluconazole transport | GO:0042710 biofilm formation | GO:0006979 response to oxidative stress | GO:0009405 pathogenesis | GO:0009636 response to toxin | GO:0015893 drug transport |	GO:0015559 multidrug efflux pump activity | GO:0015244 fluconazole transporter activity | GO:0015238 drug transporter activity |	GO:0005886 plasma membrane | GO:0016021 integral to membrane | GO:0005887 integral to plasma membrane | GO:0016020 membrane |
orf19.5282	0.479934		1	Predicted ORF in Assemblies 19, 20 and 21; decreased expression in hyphae compared to yeast-form cells; regulated by Efg1p and Efh1p; intron in 5'-UTR; transcriptionally activated by Mnl1p under weak acid stress
orf19.2652	0.483843	TEF4	1	Putative translation elongation factor; genes encoding ribosomal subunits, translation factors, and tRNA synthetases are downregulated upon phagocytosis by murine macrophage	GO:0006414 translational elongation |	GO:0003746 translation elongation factor activity |	GO:0005840 ribosome |
orf19.5636	0.48969	RBT5	1.24415	GPI-anchored cell wall protein involved in hemoglobin utilization; expression is regulated by Rfg1p, Rim101p, Tbf1p, iron; repressed by Sfu1p, Hog1p, Tup1p; induced by serum, alkaline pH, ketoconazole, ciclopirox olamine	GO:0006879 cellular iron ion homeostasis | GO:0044011 single-species biofilm formation on inanimate substrate | GO:0020028 hemoglobin import |	GO:0020037 heme binding |	GO:0009986 cell surface | GO:0009277 fungal-type cell wall | GO:0030445 yeast-form cell wall | GO:0005886 plasma membrane |
orf19.2580	0.507723	HST2	1.10885	Predicted ORF in Assemblies 19, 20 and 21	GO:0006348 chromatin silencing at telomere | GO:0000183 chromatin silencing at rDNA | GO:0045950 negative regulation of mitotic recombination | GO:0031939 negative regulation of chromatin silencing at telomere | GO:0001300 chronological cell aging | GO:0048869 cellular developmental process |	GO:0017136 NAD-dependent histone deacetylase activity |	GO:0005737 cytoplasm |
orf19.4571	0.507879		1.15785	Predicted ORF in Assemblies 19, 20 and 21
orf19.2986	0.524771		1.4557	Predicted ORF in Assemblies 19, 20 and 21
orf19.6447	0.525505	ARF1	1.065	ADP-ribosylation factor, probable GTPase involved in intracellular transport; one of several C. albicans ADP-ribosylation factors; N-myristoylprotein; substrate of Nmt1p	GO:0006891 intra-Golgi vesicle-mediated transport | GO:0006888 ER to Golgi vesicle-mediated transport |	GO:0003924 GTPase activity | GO:0005525 GTP binding |	GO:0005829 cytosol | GO:0005798 Golgi-associated vesicle |
orf19.4384	0.547917	HXT5	1	Protein described as a sugar transporter; transcription is upregulated in response to treatment with ciclopirox olamine; Snf3p-induced; alkaline downregulated; shows colony morphology-related gene regulation by Ssn6p	GO:0008646 high-affinity hexose transport | GO:0008643 carbohydrate transport |	GO:0015578 mannose transmembrane transporter activity | GO:0005355 glucose transmembrane transporter activity | GO:0005354 galactose transmembrane transporter activity | GO:0005353 fructose transmembrane transporter activity | GO:0015149 hexose transmembrane transporter activity | GO:0051119 sugar transmembrane transporter activity |	GO:0005886 plasma membrane | GO:0016020 membrane |
orf19.449	0.549647		1.1775	Predicted ORF in Assemblies 19, 20 and 21; possible phosphatidyl synthase; transcription reduced upon yeast-hyphal switch; protein detected by mass spec in stationary phase cultures			GO:0005739 mitochondrion |
orf19.1980	0.557042	GIT4	1	Putative glycerophosphoinositol permease; fungal-specific (no human or murine homolog)	GO:0015914 phospholipid transport | GO:0006817 phosphate transport |	GO:0005548 phospholipid transporter activity | GO:0005315 inorganic phosphate transmembrane transporter activity |	GO:0005886 plasma membrane | GO:0016020 membrane |
orf19.5954	0.567043		1	Predicted ORF in Assemblies 19, 20 and 21	GO:0030163 protein catabolic process | GO:0030476 ascospore wall assembly | GO:0007127 meiosis I |	GO:0008047 enzyme activator activity |	GO:0005680 anaphase-promoting complex |
orf19.1117	0.57174		1	Predicted ORF in Assemblies 19, 20 and 21; similar to Candida boidinii formate dehydrogenase; virulence-group-correlated expression	GO:0042183 formate catabolic process | GO:0006735 NADH regeneration |	GO:0008863 formate dehydrogenase activity |
orf19.1800	0.57479		1.04356	Predicted ORF in Assemblies 19, 20 and 21	GO:0006623 protein targeting to vacuole |
orf19.5094	0.577737	BUL1	1	Protein not essential for viability; macrophage/pseudohyphal-induced; similar to S. cerevisiae Bul1p, which may be involved in selection of substrates for ubiquitination	GO:0000209 protein polyubiquitination | GO:0006513 protein monoubiquitination | GO:0000001 mitochondrion inheritance |		GO:0005886 plasma membrane |
orf19.3940	0.583479		1	Predicted ORF in Assemblies 19, 20 and 21; possibly spurious ORF (Annotation Working Group prediction)
orf19.3088	0.598242		1.09508	Putative transcription factor with bZIP DNA-binding motif; induced upon biofilm formation; possibly transcriptionally regulated upon hyphal formation	GO:0006355 regulation of transcription, DNA-dependent |	GO:0003700 transcription factor activity |
orf19.4438	0.603806	RME1	1.32247	Protein similar to S. cerevisiae meiotic regulator Rme1p; white-specific transcription; upregulation correlates with clinical development of fluconazole resistance; transcription is not regulated during rat oral infection	GO:0007126 meiosis |	GO:0003700 transcription factor activity |	GO:0005634 nucleus |
orf19.4856	0.612129	LIP3	1.11089	Secreted lipase, member of a lipase gene family whose members are expressed differentially in response to carbon source and during infection; may have a role in nutrition and/or in creating an acidic microenvironment	GO:0016042 lipid catabolic process |	GO:0016298 lipase activity |	GO:0005576 extracellular region |
orf19.2613	0.617136	ECM4	1.1333	Protein similar to S. cerevisiae Ecm4p; transcription is regulated by Nrg1p and Tup1p; induced in core stress response or in cyr1 or ras1 homozygous null mutant (yeast-form or hyphal cells); transposon mutation affects filamentous growth	GO:0030447 filamentous growth | GO:0007047 cell wall organization |	GO:0004364 glutathione transferase activity |	GO:0005737 cytoplasm |
orf19.3461	0.617661		1.40112	Predicted ORF in Assemblies 19, 20 and 21; oxidative stress-induced via Cap1p; transcription is induced in response to alpha pheromone in SpiderM medium
orf19.100	0.618081		1.17491	Predicted ORF in Assemblies 19, 20 and 21
orf19.3517	0.624886		1.02906	Predicted ORF in Assemblies 19, 20 and 21
orf19.69	0.627647		1.00043	Predicted ORF in Assemblies 19, 20 and 21; possibly spurious ORF (Annotation Working Group prediction); transcriptionally activated by Mnl1p under weak acid stress
orf19.1742	0.628156	HEM3	1.01165	Hydroxymethylbilane synthase (uroporphyrinogen I synthase); catalyzes conversion of 4-porphobilinogen to hydroxymethylbilane, the third step in the heme biosynthetic pathway; transcription greater in high iron, CO2; alkaline downregulated	GO:0006783 heme biosynthetic process | GO:0009405 pathogenesis |	GO:0004418 hydroxymethylbilane synthase activity |	GO:0005634 nucleus | GO:0005737 cytoplasm |
orf19.3238	0.629946		1.79325	Predicted ORF in Assemblies 19, 20 and 21; possibly spurious ORF (Annotation Working Group prediction)
orf19.50	0.635115		1.12566	Predicted ORF in Assemblies 19, 20 and 21	GO:0006511 ubiquitin-dependent protein catabolic process | GO:0006974 response to DNA damage stimulus |	GO:0004842 ubiquitin-protein ligase activity |
orf19.3021	0.635372		1	Predicted ORF in Assemblies 19, 20 and 21; induced during planktonic growth			GO:0005634 nucleus | GO:0005737 cytoplasm | GO:0005840 ribosome |
orf19.1964	0.637183		1.19982	Putative protein of unknown function; downregulated upon fluphenazine treatment; upregulated upon benomyl treatment and in an RHE model; regulated by Nrg1p, Tup1p
orf19.3565	0.64077		1	Predicted ORF in Assemblies 19, 20 and 21
orf19.4459	0.64152		1	Predicted ORF in Assemblies 19, 20 and 21; similar to S. cerevisiae Ynl234wp, which is a putative heme-binding stress-related protein; transposon mutation affects filamentous growth	GO:0030447 filamentous growth |
orf19.5748	0.642519		1.34425	Predicted ORF in Assemblies 19, 20 and 21
orf19.2071	0.648497		1.09207	Predicted ORF in Assemblies 19, 20 and 21; transcription is induced in response to alpha pheromone in SpiderM medium
orf19.7219	0.649974	FTR1	1.21105	High-affinity iron permease (ferric citrate, ferrioxamines E or B, transferrin); required for mouse virulence, low-iron growth; iron, amphotericin B, caspofungin, ciclopirox, Hog1p regulated; complements S. cerevisiae ftr1 iron transport	GO:0009405 pathogenesis | GO:0006826 iron ion transport | GO:0006827 high-affinity iron ion transport | GO:0010106 cellular response to iron ion starvation | GO:0033215 iron assimilation by reduction and transport |	GO:0005506 iron ion binding | GO:0005381 iron ion transmembrane transporter activity | GO:0015093 ferrous iron transmembrane transporter activity |	GO:0005886 plasma membrane | GO:0016021 integral to membrane | GO:0009986 cell surface | GO:0033573 high affinity iron permease complex |
orf19.1585	0.650276	ZRT2	1.01683	Protein described as predicted zinc transporter; ciclopirox olamine, fluconazole, or alkaline downregulated; transcriptionally induced by interaction with macrophage; amphotericin B induced	GO:0006831 low-affinity zinc ion transport |	GO:0000007 low-affinity zinc ion transmembrane transporter activity |	GO:0005886 plasma membrane |
orf19.5164	0.651759	ECM39	1	Putative mannosyltransferase; similar to S. cerevisiae Ecm39p, which has a role in Calcofluor white resistance; predicted Kex2p substrate; has HKEXRF motif	GO:0035268 protein amino acid mannosylation | GO:0006488 dolichol-linked oligosaccharide biosynthetic process |	GO:0004169 dolichyl-phosphate-mannose-protein mannosyltransferase activity | GO:0000009 alpha-1,6-mannosyltransferase activity |	GO:0005783 endoplasmic reticulum |
orf19.1473	0.652878		1.15225	Predicted ORF in Assemblies 19, 20 and 21; transcription is induced in response to alpha pheromone in SpiderM medium
orf19.915	0.653047		1	Predicted ORF in Assemblies 19, 20 and 21
orf19.4816	0.655487		1.00828	Predicted ORF in Assemblies 19, 20 and 21; induced by nitric oxide
orf19.5337	0.656879	UBC15	1.26757	Predicted ORF in Assemblies 19, 20 and 21	GO:0006301 postreplication repair | GO:0000209 protein polyubiquitination | GO:0006513 protein monoubiquitination |		GO:0005634 nucleus | GO:0005737 cytoplasm |
orf19.6194	0.658316		1.09363	Protein not essential for viability; possibly spurious ORF (Annotation Working Group prediction)
orf19.6008.3	0.659699		1	ORF Predicted by Annotation Working Group
orf19.340	0.659839		1.15225	Predicted ORF in Assemblies 19, 20 and 21
orf19.5861.1	0.660581		1	ORF added to Assembly 21 based on comparative genome analysis
orf19.2258	0.662151		1	Predicted ORF in Assemblies 19, 20 and 21
orf19.1120	0.662385	FAV2	1.14506	Induced by mating factor in MTLa/MTLa opaque cells; greater mRNA abundance observed in a cyr1 homozygous null mutant than in wild type; filament induced; regulated by Nrg1p, Rfg1p, Tup1p; possibly spurious ORF (AWG prediction)
orf19.5674	0.663003	PGA10	1.12135	Plasma membrane protein involved in heme-iron utilization; allows utilization of hemin and hemoglobin as iron sources in host tissues; predicted GPI anchor; hypoxia, ketoconazole, ciclopirox, or hyphal-induced; upregulated by Rim101p at pH8	GO:0006879 cellular iron ion homeostasis | GO:0044011 single-species biofilm formation on inanimate substrate | GO:0020028 hemoglobin import |	GO:0020037 heme binding |	GO:0009986 cell surface | GO:0009277 fungal-type cell wall |
orf19.6888	0.663251		1.10305	Protein with Gal4p-like DNA-binding domain; gene transcription regulated by Mig1p and Tup1p
orf19.7296	0.663741		1	Predicted ORF in Assemblies 19, 20 and 21; similar to stomatin mechanoreception protein; induced by Rgt1p			GO:0005886 plasma membrane |
orf19.5620	0.664445		1.34287	Predicted ORF in Assemblies 19, 20 and 21; regulated by Gcn4p; induced in response to amino acid starvation (3-aminotriazole treatment); increased transcription is observed upon benomyl treatment or in an azole-resistant strain that overexpresses MDR1	GO:0030968 endoplasmic reticulum unfolded protein response |
orf19.2451	0.664956	PGA45	1.40626	Cell wall protein; putative GPI-anchor; downregulated in core caspofungin response; Hog1p-induced; regulated by Ssn6p; Mob2p-dependent hyphal regulation; possibly spurious ORF (Annotation Working Group prediction)			GO:0009986 cell surface | GO:0030445 yeast-form cell wall |
orf19.87	0.665045	GPX1	1.55462	Predicted ORF in Assemblies 19, 20 and 21; peroxide-induced	GO:0006979 response to oxidative stress |	GO:0004602 glutathione peroxidase activity |
orf19.5248	0.665726	MSO1	1.02405	Predicted ORF in Assemblies 19, 20 and 21; expression is down-regulated during pseudohyphal growth in the presence of lysed macrophages
orf19.1401	0.666088	EAP1	1	Cell wall adhesin required for cell-cell adhesion and biofilm formation; GPI anchored; Efg1p-regulated; suppresses polystyrene or cell adhesion, filamentation, invasive growth defects of S. cerevisiae flo8 or flo11 mutant	GO:0007155 cell adhesion | GO:0044406 adhesion to host | GO:0042710 biofilm formation | GO:0016337 cell-cell adhesion |		GO:0009986 cell surface | GO:0046658 anchored to plasma membrane | GO:0009277 fungal-type cell wall |
orf19.4215	0.669205	FET34	1.76859	Protein similar to multicopper ferroxidase; expression greater in low iron and reduced in a fluconazole-resistant isolate; downregulated by Sfu1p, Hog1p; alkaline upregulated by Rim101p; ciclopirox olamine induced	GO:0033215 iron assimilation by reduction and transport | GO:0046688 response to copper ion | GO:0006827 high-affinity iron ion transport |	GO:0004322 ferroxidase activity | GO:0005381 iron ion transmembrane transporter activity |	GO:0005624 membrane fraction | GO:0033573 high affinity iron permease complex |
orf19.1991	0.673956		1.16038	Predicted ORF in Assemblies 19, 20 and 21
orf19.2869	0.674991		1	Predicted ORF in Assemblies 19, 20 and 21; possibly spurious ORF (Annotation Working Group prediction)
